# Supplementary material for: ﻿A cryptic species of the Amolopsricketti species group (Anura, Ranidae) from China–Vietnam border regions
Source: Zookeys. 2022 Jul 14;1112:139–59. doi: 10.3897/zookeys.1112.82551 (PMC9848789; doi:10.3897/zookeys.1112.82551)
Supplement: XML Treatment for Amolops shihaitaoi [file zookeys.1112.82551-treatment1.xml]

<!DOCTYPE tp:taxon-treatment
  PUBLIC "-//TaxonX//DTD Taxonomic Treatment Publishing DTD v0 20100105//EN" "tax-treatment-NSO.dtd">
<tp:taxon-treatment xmlns:tp="http://www.plazi.org/taxpub"><tp:treatment-meta><kwd-group><label>Taxon classification</label><kwd>
              <named-content content-type="kingdom">Animalia</named-content>
            </kwd><kwd>
              <named-content content-type="order">Anura</named-content>
            </kwd><kwd>
              <named-content content-type="family">Ranidae</named-content>
            </kwd></kwd-group><mixed-citation publication-type="journal"><person-group><name><surname>Wang</surname><given-names>Jian</given-names></name><name><surname>Li</surname><given-names>Jing</given-names></name><name><surname>Du</surname><given-names>Lingyun</given-names></name><name><surname>Hou</surname><given-names>Mian</given-names></name><name><surname>Yu</surname><given-names>Guohua</given-names></name></person-group><article-title>﻿A cryptic species of the <italic><tp:taxon-name><tp:taxon-name-part taxon-name-part-type="genus" reg="Amolops">Amolops</tp:taxon-name-part><tp:taxon-name-part taxon-name-part-type="species" reg="ricketti">ricketti</tp:taxon-name-part></tp:taxon-name></italic> species group (<tp:taxon-name><tp:taxon-name-part taxon-name-part-type="order">Anura</tp:taxon-name-part></tp:taxon-name>, <tp:taxon-name><tp:taxon-name-part taxon-name-part-type="family">Ranidae</tp:taxon-name-part></tp:taxon-name>) from China–Vietnam border regions</article-title><source>Zookeys</source><day>14</day><month>07</month><year>2022</year><volume>1112</volume><fpage>139</fpage><lpage>159</lpage><pub-id pub-id-type="doi">10.3897/zookeys.1112.82551</pub-id></mixed-citation></tp:treatment-meta><tp:nomenclature><label>﻿</label><tp:taxon-name>
            <object-id xmlns:xlink="http://www.w3.org/1999/xlink" content-type="arpha" xlink:type="simple">5E7F2729-FFCD-518D-B86E-6B1571486D20</object-id>
            <tp:taxon-name-part taxon-name-part-type="genus" reg="Amolops">Amolops</tp:taxon-name-part>
            <tp:taxon-name-part taxon-name-part-type="species" reg="shihaitaoi">shihaitaoi</tp:taxon-name-part>
            <object-id xmlns:xlink="http://www.w3.org/1999/xlink" content-type="zoobank" xlink:type="simple">https://zoobank.org/025A83B3-B0EE-4632-9284-3BA7175CAA6E</object-id>
          </tp:taxon-name><tp:taxon-status xmlns:xlink="http://www.w3.org/1999/xlink" xlink:type="simple">sp. nov.</tp:taxon-status><xref ref-type="fig" rid="F4">Figs 4</xref><xref ref-type="fig" rid="F5">, 5</xref><xref ref-type="fig" rid="F6">, 6</xref><xref ref-type="fig" rid="F7">, 7</xref></tp:nomenclature><tp:treatment-sec sec-type="Chresonymy" id="SECID0EJLBG"><title>Chresonymy.</title><p><italic><tp:taxon-name><tp:taxon-name-part taxon-name-part-type="genus" reg="Amolops">Amolops</tp:taxon-name-part><tp:taxon-name-part taxon-name-part-type="species" reg="ricketti">ricketti</tp:taxon-name-part></tp:taxon-name></italic> in <xref ref-type="bibr" rid="B50">Yang (1991)</xref>, <xref ref-type="bibr" rid="B21">Inger et al. (1999)</xref>, <xref ref-type="bibr" rid="B32">Ngo et al. (2006)</xref>, <xref ref-type="bibr" rid="B51">Yang and Rao (2008)</xref>, <xref ref-type="bibr" rid="B33">Nguyen et al. (2009)</xref>, <xref ref-type="bibr" rid="B44">Stuart et al. (2010)</xref>, <xref ref-type="bibr" rid="B19">Grosjean et al. (2015)</xref>; <italic><tp:taxon-name><tp:taxon-name-part taxon-name-part-type="genus" reg="Amolops">Amolops</tp:taxon-name-part><tp:taxon-name-part taxon-name-part-type="species" reg="yatseni">yatseni</tp:taxon-name-part></tp:taxon-name></italic> in <xref ref-type="bibr" rid="B48">Wu et al. (2020)</xref>; <italic><tp:taxon-name><tp:taxon-name-part taxon-name-part-type="genus" reg="Amolops">Amolops</tp:taxon-name-part><tp:taxon-name-part taxon-name-part-type="species" reg="tonkinensis">tonkinensis</tp:taxon-name-part></tp:taxon-name></italic> in <xref ref-type="bibr" rid="B39">Poyarkov et al. (2021)</xref>.</p></tp:treatment-sec><tp:treatment-sec sec-type="Holotype" id="SECID0EUNBG"><title>Holotype.</title><p><named-content xmlns:xlink="http://www.w3.org/1999/xlink" content-type="dwc:institutional_code" xlink:title="Guangxi Normal University" xlink:href="http://grbio.org/institution/guangxi-normal-university" xlink:type="simple">GXNU</named-content> YU000353 (Figs <xref ref-type="fig" rid="F4">4</xref>, <xref ref-type="fig" rid="F5">5</xref>), adult female, collected on 21 June 2020 by Jian Wang from Hekou, Yunnan, China (<named-content xmlns:xlink="http://www.w3.org/1999/xlink" content-type="dwc:verbatimCoordinates" xlink:type="simple"><named-content content-type="geo-json" specific-use="{&#34;type&#34;:&#34;Point&#34;,&#34;coordinates&#34;:[103.877600,22.628700]}" id="NCID0EJOBG" xlink:type="simple">22.6287°N, 103.8776°E</named-content></named-content>; 532 m a.s.l.).</p><fig id="F4" position="float" orientation="portrait"><object-id xmlns:xlink="http://www.w3.org/1999/xlink" content-type="doi" xlink:type="simple">10.3897/zookeys.1112.82551.figure4</object-id><object-id xmlns:xlink="http://www.w3.org/1999/xlink" content-type="arpha" xlink:type="simple">41B0D3AF-E90D-5C04-8086-DF38FA64EC95</object-id><label>Figure 4.</label><caption><p>Views of the holotype of <italic><tp:taxon-name><tp:taxon-name-part taxon-name-part-type="genus" reg="Amolops">Amolops</tp:taxon-name-part><tp:taxon-name-part taxon-name-part-type="species" reg="shihaitaoi">shihaitaoi</tp:taxon-name-part></tp:taxon-name></italic> sp. nov. (<named-content xmlns:xlink="http://www.w3.org/1999/xlink" content-type="dwc:institutional_code" xlink:title="Guangxi Normal University" xlink:href="http://grbio.org/institution/guangxi-normal-university" xlink:type="simple">GXNU</named-content> YU000353) in life.</p></caption><graphic xmlns:xlink="http://www.w3.org/1999/xlink" xlink:href="zookeys-1112-139_article-82551__-g004.jpg" position="float" orientation="portrait" xlink:type="simple" id="oo_715035.jpg"><uri content-type="original_file" xlink:type="simple">https://binary.pensoft.net/fig/715035</uri></graphic></fig><fig id="F5" position="float" orientation="portrait"><object-id xmlns:xlink="http://www.w3.org/1999/xlink" content-type="doi" xlink:type="simple">10.3897/zookeys.1112.82551.figure5</object-id><object-id xmlns:xlink="http://www.w3.org/1999/xlink" content-type="arpha" xlink:type="simple">467B3F35-17BF-5C7F-B0A1-1C54C072C9F5</object-id><label>Figure 5.</label><caption><p>Holotype of <italic><tp:taxon-name><tp:taxon-name-part taxon-name-part-type="genus" reg="Amolops">Amolops</tp:taxon-name-part><tp:taxon-name-part taxon-name-part-type="species" reg="shihaitaoi">shihaitaoi</tp:taxon-name-part></tp:taxon-name></italic> sp. nov. (<named-content xmlns:xlink="http://www.w3.org/1999/xlink" content-type="dwc:institutional_code" xlink:title="Guangxi Normal University" xlink:href="http://grbio.org/institution/guangxi-normal-university" xlink:type="simple">GXNU</named-content> YU000353) in preservative <bold>A</bold> dorsal view <bold>B</bold> ventral view.</p></caption><graphic xmlns:xlink="http://www.w3.org/1999/xlink" xlink:href="zookeys-1112-139_article-82551__-g005.jpg" position="float" orientation="portrait" xlink:type="simple" id="oo_715036.jpg"><uri content-type="original_file" xlink:type="simple">https://binary.pensoft.net/fig/715036</uri></graphic></fig></tp:treatment-sec><tp:treatment-sec sec-type="Paratypes" id="SECID0EKQBG"><title>Paratypes.</title><p>Six adult females (<named-content xmlns:xlink="http://www.w3.org/1999/xlink" content-type="dwc:institutional_code" xlink:title="Guangxi Normal University" xlink:href="http://grbio.org/institution/guangxi-normal-university" xlink:type="simple">GXNU</named-content> YU000351, <named-content xmlns:xlink="http://www.w3.org/1999/xlink" content-type="dwc:institutional_code" xlink:title="Guangxi Normal University" xlink:href="http://grbio.org/institution/guangxi-normal-university" xlink:type="simple">GXNU</named-content> YU000352, <named-content xmlns:xlink="http://www.w3.org/1999/xlink" content-type="dwc:institutional_code" xlink:title="Guangxi Normal University" xlink:href="http://grbio.org/institution/guangxi-normal-university" xlink:type="simple">GXNU</named-content> YU000354, <named-content xmlns:xlink="http://www.w3.org/1999/xlink" content-type="dwc:institutional_code" xlink:title="Guangxi Normal University" xlink:href="http://grbio.org/institution/guangxi-normal-university" xlink:type="simple">GXNU</named-content> YU000355, <named-content xmlns:xlink="http://www.w3.org/1999/xlink" content-type="dwc:institutional_code" xlink:title="Guangxi Normal University" xlink:href="http://grbio.org/institution/guangxi-normal-university" xlink:type="simple">GXNU</named-content> YU000478, and <named-content xmlns:xlink="http://www.w3.org/1999/xlink" content-type="dwc:institutional_code" xlink:title="Guangxi Normal University" xlink:href="http://grbio.org/institution/guangxi-normal-university" xlink:type="simple">GXNU</named-content> YU000479) and two adult males (<named-content xmlns:xlink="http://www.w3.org/1999/xlink" content-type="dwc:institutional_code" xlink:title="Guangxi Normal University" xlink:href="http://grbio.org/institution/guangxi-normal-university" xlink:type="simple">GXNU</named-content> YU000482 and <named-content xmlns:xlink="http://www.w3.org/1999/xlink" content-type="dwc:institutional_code" xlink:title="Guangxi Normal University" xlink:href="http://grbio.org/institution/guangxi-normal-university" xlink:type="simple">GXNU</named-content> YU000483) with same collection information as holotype.</p></tp:treatment-sec><tp:treatment-sec sec-type="etymology" id="SECID0EQRBG"><title>Etymology.</title><p>Specific epithet <italic>shihaitaoi</italic> is named after Prof. Hai-Tao Shi from Hainan Normal University for his outstanding contribution to the herpetology of China. We suggest the common English name “Hekou torrent frog” and Chinese name “Hé Kǒu Tuān Wā (河口湍蛙)”.</p></tp:treatment-sec><tp:treatment-sec sec-type="diagnosis" id="SECID0EYRBG"><title>Diagnosis.</title><p>The new species is assigned to genus <italic><tp:taxon-name><tp:taxon-name-part taxon-name-part-type="genus" reg="Amolops">Amolops</tp:taxon-name-part></tp:taxon-name></italic> and further to the <italic><tp:taxon-name><tp:taxon-name-part taxon-name-part-type="genus" reg="Amolops">A.</tp:taxon-name-part><tp:taxon-name-part taxon-name-part-type="species" reg="ricketti">ricketti</tp:taxon-name-part></tp:taxon-name></italic> group morphologically based on the absence of dorsolateral folds, presence of circummarginal groove on disc of the first finger, disc of first finger distinctly smaller than that of second finger, absence of tarsal fold and tarsal glands, and presence of nuptial pads with conical nuptial spines on the first finger in breeding male.</p><p><italic><tp:taxon-name><tp:taxon-name-part taxon-name-part-type="genus" reg="Amolops">Amolops</tp:taxon-name-part><tp:taxon-name-part taxon-name-part-type="species" reg="shihaitaoi">shihaitaoi</tp:taxon-name-part></tp:taxon-name></italic> sp. nov. can be distinguished from other members of <italic><tp:taxon-name><tp:taxon-name-part taxon-name-part-type="genus" reg="Amolops">A.</tp:taxon-name-part><tp:taxon-name-part taxon-name-part-type="species" reg="ricketti">ricketti</tp:taxon-name-part></tp:taxon-name></italic> group by having a combination of the following characters: body size moderate (<abbrev xmlns:xlink="http://www.w3.org/1999/xlink" xlink:title="snout–vent length" id="ABBRID0EITBG" xlink:type="simple">SVL</abbrev> 35.5‒37.3 mm in males and 39.2‒45.7 mm in females); white spines on temporal region, loreal region, snout, and lips present in breeding males but absent in females (Fig. <xref ref-type="fig" rid="F5">5</xref>); presence of small, dense, translucent or white spines on the dorsal skin of the body, dorsal and dorsolateral skin of limbs; heels overlapping; tibiotarsal articulation reaching tip of snout; longitudinal glandular folds on the skin of shoulders indistinct; presence of supernumerary tubercles below the base of fingers II‒IV, pineal body distinct; presence of vomerine teeth; and absence of vocal sacs.</p></tp:treatment-sec><tp:treatment-sec sec-type="description" id="SECID0EQTBG"><title>Description of holotype.</title><p><bold>Adult female</bold> (<abbrev xmlns:xlink="http://www.w3.org/1999/xlink" xlink:title="snout–vent length" id="ABBRID0EYTBG" xlink:type="simple">SVL</abbrev> 43.8 mm; Table <xref ref-type="table" rid="T3">3</xref>); head width (<abbrev xmlns:xlink="http://www.w3.org/1999/xlink" xlink:title="head width" id="ABBRID0EAUBG" xlink:type="simple">HW</abbrev> 15.2 mm) greater than head length (<abbrev xmlns:xlink="http://www.w3.org/1999/xlink" xlink:title="head length" id="ABBRID0EEUBG" xlink:type="simple">HL</abbrev> 13.6 mm; <abbrev xmlns:xlink="http://www.w3.org/1999/xlink" xlink:title="head width" id="ABBRID0EIUBG" xlink:type="simple">HW</abbrev>/<abbrev xmlns:xlink="http://www.w3.org/1999/xlink" xlink:title="head length" id="ABBRID0EMUBG" xlink:type="simple">HL</abbrev> = 1.12); snout short and rounded in profile, projecting beyond margin of lower jaw in ventral view; canthus rostralis distinct; loreal region sloping, concave; nostrils oval, lateral; internarial distance (<abbrev xmlns:xlink="http://www.w3.org/1999/xlink" xlink:title="internarial distance" id="ABBRID0EQUBG" xlink:type="simple">IND</abbrev> 5.5 mm) greater than interorbital distance (<abbrev xmlns:xlink="http://www.w3.org/1999/xlink" xlink:title="interorbital distance" id="ABBRID0EUUBG" xlink:type="simple">IOD</abbrev> 3.3 mm; <abbrev xmlns:xlink="http://www.w3.org/1999/xlink" xlink:title="internarial distance" id="ABBRID0EYUBG" xlink:type="simple">IND</abbrev>/<abbrev xmlns:xlink="http://www.w3.org/1999/xlink" xlink:title="interorbital distance" id="ABBRID0E3UBG" xlink:type="simple">IOD</abbrev> = 1.67); upper eyelid width (<abbrev xmlns:xlink="http://www.w3.org/1999/xlink" xlink:title="upper eyelid width" id="ABBRID0EAVBG" xlink:type="simple">UEW</abbrev> 4.3 mm) greater than interorbital space (<abbrev xmlns:xlink="http://www.w3.org/1999/xlink" xlink:title="upper eyelid width" id="ABBRID0EEVBG" xlink:type="simple">UEW</abbrev>/<abbrev xmlns:xlink="http://www.w3.org/1999/xlink" xlink:title="interorbital distance" id="ABBRID0EIVBG" xlink:type="simple">IOD</abbrev> = 1.30); pineal spot present; pupil oval, horizontal; tympanum small (<abbrev xmlns:xlink="http://www.w3.org/1999/xlink" xlink:title="tympanum diameter" id="ABBRID0EMVBG" xlink:type="simple">TD</abbrev> 1.5 mm), rounded, less than half eye diameter (<abbrev xmlns:xlink="http://www.w3.org/1999/xlink" xlink:title="eye diameter" id="ABBRID0EQVBG" xlink:type="simple">ED</abbrev> 5.9 mm; <abbrev xmlns:xlink="http://www.w3.org/1999/xlink" xlink:title="tympanum diameter" id="ABBRID0EUVBG" xlink:type="simple">TD</abbrev>/<abbrev xmlns:xlink="http://www.w3.org/1999/xlink" xlink:title="eye diameter" id="ABBRID0EYVBG" xlink:type="simple">ED</abbrev> = 0.25); supratympanic fold distinct, start from posterior edge of eye and extending to should; vomerine teeth in two oblique rows between choanae; choanae oval; tongue cordiform, deeply notched posteriorly.</p><table-wrap id="T3" position="float" orientation="portrait"><label>Table 3.</label><caption><p>Measurements (in mm) of <italic><tp:taxon-name><tp:taxon-name-part taxon-name-part-type="genus" reg="Amolops">Amolops</tp:taxon-name-part><tp:taxon-name-part taxon-name-part-type="species" reg="shihaitaoi">shihaitaoi</tp:taxon-name-part></tp:taxon-name></italic> sp. nov. from the type locality (Holotype is marked with asterisk; M: male; F: female).</p></caption><table id="TID0E5IBI" rules="all"><tbody><tr><th rowspan="1" colspan="1">Voucher no.</th><th rowspan="1" colspan="1">sex</th><th rowspan="1" colspan="1">
                    <abbrev xmlns:xlink="http://www.w3.org/1999/xlink" xlink:title="snout–vent length" id="ABBRID0E6WBG" xlink:type="simple">SVL</abbrev>
                  </th><th rowspan="1" colspan="1">
                    <abbrev xmlns:xlink="http://www.w3.org/1999/xlink" xlink:title="head length" id="ABBRID0EHXBG" xlink:type="simple">HL</abbrev>
                  </th><th rowspan="1" colspan="1">
                    <abbrev xmlns:xlink="http://www.w3.org/1999/xlink" xlink:title="head width" id="ABBRID0EPXBG" xlink:type="simple">HW</abbrev>
                  </th><th rowspan="1" colspan="1">
                    <abbrev xmlns:xlink="http://www.w3.org/1999/xlink" xlink:title="snout length" id="ABBRID0EXXBG" xlink:type="simple">SL</abbrev>
                  </th><th rowspan="1" colspan="1">
                    <abbrev xmlns:xlink="http://www.w3.org/1999/xlink" xlink:title="internarial distance" id="ABBRID0E6XBG" xlink:type="simple">IND</abbrev>
                  </th><th rowspan="1" colspan="1">
                    <abbrev xmlns:xlink="http://www.w3.org/1999/xlink" xlink:title="interorbital distance" id="ABBRID0EHYBG" xlink:type="simple">IOD</abbrev>
                  </th><th rowspan="1" colspan="1">
                    <abbrev xmlns:xlink="http://www.w3.org/1999/xlink" xlink:title="upper eyelid width" id="ABBRID0EPYBG" xlink:type="simple">UEW</abbrev>
                  </th><th rowspan="1" colspan="1">
                    <abbrev xmlns:xlink="http://www.w3.org/1999/xlink" xlink:title="eye diameter" id="ABBRID0EXYBG" xlink:type="simple">ED</abbrev>
                  </th><th rowspan="1" colspan="1">
                    <abbrev xmlns:xlink="http://www.w3.org/1999/xlink" xlink:title="tympanum diameter" id="ABBRID0E6YBG" xlink:type="simple">TD</abbrev>
                  </th><th rowspan="1" colspan="1">
                    <abbrev xmlns:xlink="http://www.w3.org/1999/xlink" xlink:title="nostril-eye distance" id="ABBRID0EHZBG" xlink:type="simple">DNE</abbrev>
                  </th><th rowspan="1" colspan="1">
                    <abbrev xmlns:xlink="http://www.w3.org/1999/xlink" xlink:title="forearm and hand length" id="ABBRID0EPZBG" xlink:type="simple">FHL</abbrev>
                  </th><th rowspan="1" colspan="1">
                    <abbrev xmlns:xlink="http://www.w3.org/1999/xlink" xlink:title="tympanum diameter" id="ABBRID0EXZBG" xlink:type="simple">TL</abbrev>
                  </th><th rowspan="1" colspan="1">
                    <abbrev xmlns:xlink="http://www.w3.org/1999/xlink" xlink:title="length of foot and tarsus" id="ABBRID0E6ZBG" xlink:type="simple">TFL</abbrev>
                  </th><th rowspan="1" colspan="1">
                    <abbrev xmlns:xlink="http://www.w3.org/1999/xlink" xlink:title="foot length" id="ABBRID0EH1BG" xlink:type="simple">FL</abbrev>
                  </th></tr><tr><td rowspan="1" colspan="1"><named-content xmlns:xlink="http://www.w3.org/1999/xlink" content-type="dwc:institutional_code" xlink:title="Guangxi Normal University" xlink:href="http://grbio.org/institution/guangxi-normal-university" xlink:type="simple">GXNU</named-content> YU000351</td><td rowspan="1" colspan="1">F</td><td rowspan="1" colspan="1">39.2</td><td rowspan="1" colspan="1">13.3</td><td rowspan="1" colspan="1">14.9</td><td rowspan="1" colspan="1">5.2</td><td rowspan="1" colspan="1">5.5</td><td rowspan="1" colspan="1">3.3</td><td rowspan="1" colspan="1">3.9</td><td rowspan="1" colspan="1">5.2</td><td rowspan="1" colspan="1">1.6</td><td rowspan="1" colspan="1">2.8</td><td rowspan="1" colspan="1">20.4</td><td rowspan="1" colspan="1">22.7</td><td rowspan="1" colspan="1">30.0</td><td rowspan="1" colspan="1">20.3</td></tr><tr><td rowspan="1" colspan="1"><named-content xmlns:xlink="http://www.w3.org/1999/xlink" content-type="dwc:institutional_code" xlink:title="Guangxi Normal University" xlink:href="http://grbio.org/institution/guangxi-normal-university" xlink:type="simple">GXNU</named-content> YU000352</td><td rowspan="1" colspan="1">F</td><td rowspan="1" colspan="1">43.2</td><td rowspan="1" colspan="1">13.4</td><td rowspan="1" colspan="1">15.3</td><td rowspan="1" colspan="1">5.2</td><td rowspan="1" colspan="1">5.5</td><td rowspan="1" colspan="1">3.6</td><td rowspan="1" colspan="1">4.1</td><td rowspan="1" colspan="1">5.5</td><td rowspan="1" colspan="1">1.6</td><td rowspan="1" colspan="1">3.0</td><td rowspan="1" colspan="1">21.6</td><td rowspan="1" colspan="1">24.5</td><td rowspan="1" colspan="1">33.4</td><td rowspan="1" colspan="1">21.8</td></tr><tr><td rowspan="1" colspan="1"><named-content xmlns:xlink="http://www.w3.org/1999/xlink" content-type="dwc:institutional_code" xlink:title="Guangxi Normal University" xlink:href="http://grbio.org/institution/guangxi-normal-university" xlink:type="simple">GXNU</named-content> YU000353<sup>*</sup></td><td rowspan="1" colspan="1">F</td><td rowspan="1" colspan="1">43.8</td><td rowspan="1" colspan="1">13.6</td><td rowspan="1" colspan="1">15.2</td><td rowspan="1" colspan="1">5.3</td><td rowspan="1" colspan="1">5.5</td><td rowspan="1" colspan="1">3.3</td><td rowspan="1" colspan="1">4.3</td><td rowspan="1" colspan="1">5.9</td><td rowspan="1" colspan="1">1.5</td><td rowspan="1" colspan="1">2.8</td><td rowspan="1" colspan="1">20.5</td><td rowspan="1" colspan="1">22.7</td><td rowspan="1" colspan="1">30.7</td><td rowspan="1" colspan="1">20.9</td></tr><tr><td rowspan="1" colspan="1"><named-content xmlns:xlink="http://www.w3.org/1999/xlink" content-type="dwc:institutional_code" xlink:title="Guangxi Normal University" xlink:href="http://grbio.org/institution/guangxi-normal-university" xlink:type="simple">GXNU</named-content> YU000354</td><td rowspan="1" colspan="1">F</td><td rowspan="1" colspan="1">39.4</td><td rowspan="1" colspan="1">12.7</td><td rowspan="1" colspan="1">14.8</td><td rowspan="1" colspan="1">5.1</td><td rowspan="1" colspan="1">5.2</td><td rowspan="1" colspan="1">3.3</td><td rowspan="1" colspan="1">4.3</td><td rowspan="1" colspan="1">5.5</td><td rowspan="1" colspan="1">1.5</td><td rowspan="1" colspan="1">2.7</td><td rowspan="1" colspan="1">20.8</td><td rowspan="1" colspan="1">23.2</td><td rowspan="1" colspan="1">30.9</td><td rowspan="1" colspan="1">20.2</td></tr><tr><td rowspan="1" colspan="1"><named-content xmlns:xlink="http://www.w3.org/1999/xlink" content-type="dwc:institutional_code" xlink:title="Guangxi Normal University" xlink:href="http://grbio.org/institution/guangxi-normal-university" xlink:type="simple">GXNU</named-content> YU000355</td><td rowspan="1" colspan="1">F</td><td rowspan="1" colspan="1">45.7</td><td rowspan="1" colspan="1">14.3</td><td rowspan="1" colspan="1">15.5</td><td rowspan="1" colspan="1">5.9</td><td rowspan="1" colspan="1">5.7</td><td rowspan="1" colspan="1">4</td><td rowspan="1" colspan="1">4.1</td><td rowspan="1" colspan="1">5.3</td><td rowspan="1" colspan="1">1.5</td><td rowspan="1" colspan="1">2.4</td><td rowspan="1" colspan="1">21.6</td><td rowspan="1" colspan="1">23.7</td><td rowspan="1" colspan="1">33.5</td><td rowspan="1" colspan="1">22.4</td></tr><tr><td rowspan="1" colspan="1"><named-content xmlns:xlink="http://www.w3.org/1999/xlink" content-type="dwc:institutional_code" xlink:title="Guangxi Normal University" xlink:href="http://grbio.org/institution/guangxi-normal-university" xlink:type="simple">GXNU</named-content> YU000478</td><td rowspan="1" colspan="1">F</td><td rowspan="1" colspan="1">45.1</td><td rowspan="1" colspan="1">13.9</td><td rowspan="1" colspan="1">16.2</td><td rowspan="1" colspan="1">5.9</td><td rowspan="1" colspan="1">5.6</td><td rowspan="1" colspan="1">3.9</td><td rowspan="1" colspan="1">4.2</td><td rowspan="1" colspan="1">5.7</td><td rowspan="1" colspan="1">1.8</td><td rowspan="1" colspan="1">2.5</td><td rowspan="1" colspan="1">22.5</td><td rowspan="1" colspan="1">25.2</td><td rowspan="1" colspan="1">32.5</td><td rowspan="1" colspan="1">22.6</td></tr><tr><td rowspan="1" colspan="1"><named-content xmlns:xlink="http://www.w3.org/1999/xlink" content-type="dwc:institutional_code" xlink:title="Guangxi Normal University" xlink:href="http://grbio.org/institution/guangxi-normal-university" xlink:type="simple">GXNU</named-content> YU000479</td><td rowspan="1" colspan="1">F</td><td rowspan="1" colspan="1">45.3</td><td rowspan="1" colspan="1">13.6</td><td rowspan="1" colspan="1">15.7</td><td rowspan="1" colspan="1">5.5</td><td rowspan="1" colspan="1">5.4</td><td rowspan="1" colspan="1">3.2</td><td rowspan="1" colspan="1">4.2</td><td rowspan="1" colspan="1">5.7</td><td rowspan="1" colspan="1">1.9</td><td rowspan="1" colspan="1">2.7</td><td rowspan="1" colspan="1">22.0</td><td rowspan="1" colspan="1">25.2</td><td rowspan="1" colspan="1">33.5</td><td rowspan="1" colspan="1">22.2</td></tr><tr><td rowspan="1" colspan="1"><named-content xmlns:xlink="http://www.w3.org/1999/xlink" content-type="dwc:institutional_code" xlink:title="Guangxi Normal University" xlink:href="http://grbio.org/institution/guangxi-normal-university" xlink:type="simple">GXNU</named-content> YU000482</td><td rowspan="1" colspan="1">M</td><td rowspan="1" colspan="1">37.3</td><td rowspan="1" colspan="1">11.7</td><td rowspan="1" colspan="1">13.4</td><td rowspan="1" colspan="1">4.8</td><td rowspan="1" colspan="1">5.3</td><td rowspan="1" colspan="1">2.7</td><td rowspan="1" colspan="1">3.7</td><td rowspan="1" colspan="1">5.0</td><td rowspan="1" colspan="1">1.8</td><td rowspan="1" colspan="1">2.2</td><td rowspan="1" colspan="1">19.3</td><td rowspan="1" colspan="1">21.8</td><td rowspan="1" colspan="1">29.6</td><td rowspan="1" colspan="1">19.7</td></tr><tr><td rowspan="1" colspan="1"><named-content xmlns:xlink="http://www.w3.org/1999/xlink" content-type="dwc:institutional_code" xlink:title="Guangxi Normal University" xlink:href="http://grbio.org/institution/guangxi-normal-university" xlink:type="simple">GXNU</named-content> YU000483</td><td rowspan="1" colspan="1">M</td><td rowspan="1" colspan="1">35.5</td><td rowspan="1" colspan="1">10.9</td><td rowspan="1" colspan="1">13.2</td><td rowspan="1" colspan="1">4.7</td><td rowspan="1" colspan="1">5.0</td><td rowspan="1" colspan="1">3.0</td><td rowspan="1" colspan="1">3.1</td><td rowspan="1" colspan="1">4.9</td><td rowspan="1" colspan="1">1.6</td><td rowspan="1" colspan="1">1.9</td><td rowspan="1" colspan="1">19.2</td><td rowspan="1" colspan="1">21.1</td><td rowspan="1" colspan="1">28.5</td><td rowspan="1" colspan="1">18.4</td></tr></tbody></table></table-wrap><p>Forelimbs moderately robust; relative length of fingers I&lt;II&lt;IV&lt;III; all fingertips expanded into discs with circummarginal grooves, relative width of finger disks I&lt;II&lt;III=IV; webbing between fingers absent; subarticular tubercles prominent and rounded, formula 1, 1, 2, 2; supernumerary tubercle present and prominent below the base of fingers II‒IV; two metacarpal tubercles.</p><p>Hindlimbs long and robust, tibiotarsal articulation reaching tip of snout when hindlimb stretched alongside of body; heels slightly overlapping when legs positioned at right angles to body; tarsal glands absent; relative length of toes I&lt;II&lt;III=V&lt;IV; all toe tips expanded into discs with circummarginal grooves; toes fully webbed, webbing formula I1-1II1-1III1-1IV1-1V; lateral fringes of toes I and V developed; subarticular tubercles prominent and rounded, formula 1, 1, 2, 3, 2; inner metatarsal tubercle prominent; outer metatarsal tubercle absent.</p><p>Dorsolateral fold absent; dorsal surface rough and granular with denser small translucent or white warts on dorsal body and dorsal limbs; flanks very rough and granular, scattered with large raised white tubercles; rictal gland prominent; large white and small translucent warts present around the vent; skin of throat, chest, and venter slightly wrinkled, both sides of venter obviously granular; ventral surface of limbs smooth.</p></tp:treatment-sec><tp:treatment-sec sec-type="Coloration in life" id="SECID0EWJAI"><title>Coloration in life.</title><p>Dorsal surface of olive-brown with dark brown patches on dorsal surface of head and trunk and dark brown irregular transverse bars on dorsal surface of limbs; dorsal surface of discs white-mottled with cropper on discs of fingers III and IV and all toe discs; region around cloaca olive-brown with rusty mottling on both sides; sides of head olive-brown with dark brown blotches; rictal gland light yellow; flanks olive-brown, warts on flanks dark or white; throat and chest creamy white scattered with distinct dark blotches and mottled with light yellow; belly creamy white mottled with light yellow; ventral surface of limbs semi-opaque, grey, mottled with light yellow; webbing between toes beige, mottled with black; iris black with brown mottling (Fig. <xref ref-type="fig" rid="F4">4</xref>).</p></tp:treatment-sec><tp:treatment-sec sec-type="Coloration in preservative" id="SECID0EAKAI"><title>Coloration in preservative.</title><p>Dorsal surface dark brown, with irregular light patches; dark brown transverse bars on limbs distinct; ventral surface grayish white, with dark mottling on throat and chest (Fig. <xref ref-type="fig" rid="F5">5</xref>).</p></tp:treatment-sec><tp:treatment-sec sec-type="Morphological variation" id="SECID0EKKAI"><title>Morphological variation.</title><p>The new species is sexually dimorphic. Males are smaller than females (Table <xref ref-type="table" rid="T1">1</xref>) and possess nuptial pads with spines in the breeding season (Fig. <xref ref-type="fig" rid="F6">6</xref>). Additionally, spines on dorsal skin in males are less distinct than in females. A male specimen in breeding season (<named-content xmlns:xlink="http://www.w3.org/1999/xlink" content-type="dwc:institutional_code" xlink:title="Guangxi Normal University" xlink:href="http://grbio.org/institution/guangxi-normal-university" xlink:type="simple">GXNU</named-content> YU000483) has distinct spines on the temporal region, loreal region, snout, lips, and chin, and has conical spines on the nuptial pad, whereas a male specimen in the early stage of development (<named-content xmlns:xlink="http://www.w3.org/1999/xlink" content-type="dwc:institutional_code" xlink:title="Guangxi Normal University" xlink:href="http://grbio.org/institution/guangxi-normal-university" xlink:type="simple">GXNU</named-content> YU000482) lacks distinct spines on the temporal region, loreal region, snout, lips, and chin and its nuptial spines are papillate (Fig. <xref ref-type="fig" rid="F6">6</xref>). All types have no beige snowflake-like patches on the ventral surface of limbs with the exception of <named-content xmlns:xlink="http://www.w3.org/1999/xlink" content-type="dwc:institutional_code" xlink:title="Guangxi Normal University" xlink:href="http://grbio.org/institution/guangxi-normal-university" xlink:type="simple">GXNU</named-content> YU000482. In addition, the three types (<named-content xmlns:xlink="http://www.w3.org/1999/xlink" content-type="dwc:institutional_code" xlink:title="Guangxi Normal University" xlink:href="http://grbio.org/institution/guangxi-normal-university" xlink:type="simple">GXNU</named-content> YU000352, <named-content xmlns:xlink="http://www.w3.org/1999/xlink" content-type="dwc:institutional_code" xlink:title="Guangxi Normal University" xlink:href="http://grbio.org/institution/guangxi-normal-university" xlink:type="simple">GXNU</named-content> YU000353, <named-content xmlns:xlink="http://www.w3.org/1999/xlink" content-type="dwc:institutional_code" xlink:title="Guangxi Normal University" xlink:href="http://grbio.org/institution/guangxi-normal-university" xlink:type="simple">GXNU</named-content> YU000355, and <named-content xmlns:xlink="http://www.w3.org/1999/xlink" content-type="dwc:institutional_code" xlink:title="Guangxi Normal University" xlink:href="http://grbio.org/institution/guangxi-normal-university" xlink:type="simple">GXNU</named-content> YU000479) nearly have no light yellow coloration of on the undersides of the limbs. Compared to other types, <named-content xmlns:xlink="http://www.w3.org/1999/xlink" content-type="dwc:institutional_code" xlink:title="Guangxi Normal University" xlink:href="http://grbio.org/institution/guangxi-normal-university" xlink:type="simple">GXNU</named-content> YU000482 has less distinct dark patches on the throat and chest (Fig. <xref ref-type="fig" rid="F7">7</xref>).</p><fig id="F6" position="float" orientation="portrait"><object-id xmlns:xlink="http://www.w3.org/1999/xlink" content-type="doi" xlink:type="simple">10.3897/zookeys.1112.82551.figure6</object-id><object-id xmlns:xlink="http://www.w3.org/1999/xlink" content-type="arpha" xlink:type="simple">7383E79E-71D1-57E9-9EC7-104B8788A67D</object-id><label>Figure 6.</label><caption><p>Two male paratypes of <italic><tp:taxon-name><tp:taxon-name-part taxon-name-part-type="genus" reg="Amolops">Amolops</tp:taxon-name-part><tp:taxon-name-part taxon-name-part-type="species" reg="shihaitaoi">shihaitaoi</tp:taxon-name-part></tp:taxon-name></italic> sp. nov. <bold>A</bold> GNXU YU000483 <bold>B</bold><named-content xmlns:xlink="http://www.w3.org/1999/xlink" content-type="dwc:institutional_code" xlink:title="Guangxi Normal University" xlink:href="http://grbio.org/institution/guangxi-normal-university" xlink:type="simple">GXNU</named-content> YU000482.</p></caption><graphic xmlns:xlink="http://www.w3.org/1999/xlink" xlink:href="zookeys-1112-139_article-82551__-g006.jpg" position="float" orientation="portrait" xlink:type="simple" id="oo_715037.jpg"><uri content-type="original_file" xlink:type="simple">https://binary.pensoft.net/fig/715037</uri></graphic></fig><fig id="F7" position="float" orientation="portrait"><object-id xmlns:xlink="http://www.w3.org/1999/xlink" content-type="doi" xlink:type="simple">10.3897/zookeys.1112.82551.figure7</object-id><object-id xmlns:xlink="http://www.w3.org/1999/xlink" content-type="arpha" xlink:type="simple">A9F7AEA5-662B-52C4-AFA4-5E2E1A96F6C5</object-id><label>Figure 7.</label><caption><p>Ventral view of paratypes of <italic><tp:taxon-name><tp:taxon-name-part taxon-name-part-type="genus" reg="Amolops">Amolops</tp:taxon-name-part><tp:taxon-name-part taxon-name-part-type="species" reg="shihaitaoi">shihaitaoi</tp:taxon-name-part></tp:taxon-name></italic> sp. nov. in life.</p></caption><graphic xmlns:xlink="http://www.w3.org/1999/xlink" xlink:href="zookeys-1112-139_article-82551__-g007.jpg" position="float" orientation="portrait" xlink:type="simple" id="oo_715038.jpg"><uri content-type="original_file" xlink:type="simple">https://binary.pensoft.net/fig/715038</uri></graphic></fig></tp:treatment-sec><tp:treatment-sec sec-type="distribution" id="SECID0EYNAI"><title>Distribution.</title><p>In addition to the type locality in Hekou, Yunnan, China, the new species also occurs in Jingxi, Guangxi, China and northern Vietnam (Vĩnh Phúc, Cao Bằng, and Lào Cai) because our molecular analyses revealed that samples from Jingxi, Vĩnh Phúc, Cao Bằng, and Lào Cai that were sequenced by previous studies also belong to the new species. In Yunnan, the new species inhabits rocky streams (Fig. <xref ref-type="fig" rid="F8">8</xref>). Much of the ecology and behavior of this species remains unknown.</p><fig id="F8" position="float" orientation="portrait"><object-id xmlns:xlink="http://www.w3.org/1999/xlink" content-type="doi" xlink:type="simple">10.3897/zookeys.1112.82551.figure8</object-id><object-id xmlns:xlink="http://www.w3.org/1999/xlink" content-type="arpha" xlink:type="simple">BDE79F44-2381-51CF-8C7E-62FB7C31932B</object-id><label>Figure 8.</label><caption><p>Habitat of <italic><tp:taxon-name><tp:taxon-name-part taxon-name-part-type="genus" reg="Amolops">Amolops</tp:taxon-name-part><tp:taxon-name-part taxon-name-part-type="species" reg="shihaitaoi">shihaitaoi</tp:taxon-name-part></tp:taxon-name></italic> sp. nov. at the type locality.</p></caption><graphic xmlns:xlink="http://www.w3.org/1999/xlink" xlink:href="zookeys-1112-139_article-82551__-g008.jpg" position="float" orientation="portrait" xlink:type="simple" id="oo_715039.jpg"><uri content-type="original_file" xlink:type="simple">https://binary.pensoft.net/fig/715039</uri></graphic></fig></tp:treatment-sec><tp:treatment-sec sec-type="comparisons" id="SECID0E1OAI"><title>Comparisons.</title><p>The absence of dorsolateral folds, presence of circummarginal groove on disc of the first finger, disc of first finger distinctly smaller than that of second finger, absence of tarsal fold and tarsal glands, and presence of nuptial pads with conical nuptial spines on the first finger in breeding males suggest that the new species belongs to the <italic><tp:taxon-name><tp:taxon-name-part taxon-name-part-type="genus" reg="Amolops">A.</tp:taxon-name-part><tp:taxon-name-part taxon-name-part-type="species" reg="ricketti">ricketti</tp:taxon-name-part></tp:taxon-name></italic> species group, which is supported by the molecular evidence (Fig. <xref ref-type="fig" rid="F2">2</xref>). Morphological comparisons among the members of the <italic><tp:taxon-name><tp:taxon-name-part taxon-name-part-type="genus" reg="Amolops">A.</tp:taxon-name-part><tp:taxon-name-part taxon-name-part-type="species" reg="ricketti">ricketti</tp:taxon-name-part></tp:taxon-name></italic> species group are summarized in Table <xref ref-type="table" rid="T4">4</xref>. <italic><tp:taxon-name><tp:taxon-name-part taxon-name-part-type="genus" reg="Amolops">Amolops</tp:taxon-name-part><tp:taxon-name-part taxon-name-part-type="species" reg="shihaitaoi">shihaitaoi</tp:taxon-name-part></tp:taxon-name></italic> sp. nov. is recovered as the sister taxon to <italic><tp:taxon-name><tp:taxon-name-part taxon-name-part-type="genus" reg="Amolops">A.</tp:taxon-name-part><tp:taxon-name-part taxon-name-part-type="species" reg="yatseni">yatseni</tp:taxon-name-part></tp:taxon-name></italic>, but morphologically it differs from the later by the absence of white spines on temporal region and lower lips in female (vs present; Fig. <xref ref-type="fig" rid="F9">9</xref>), supernumerary tubercles moderate developed (vs very distinct; Fig. <xref ref-type="fig" rid="F9">9</xref>), and heels overlapping (vs just meeting).</p><table-wrap id="T4" position="float" orientation="portrait"><label>Table 4.</label><caption><p>Morphological comparison between members of the <italic><tp:taxon-name><tp:taxon-name-part taxon-name-part-type="genus" reg="Amolops">A.</tp:taxon-name-part><tp:taxon-name-part taxon-name-part-type="species" reg="ricketti">ricketti</tp:taxon-name-part></tp:taxon-name></italic> species group. Characters are: ① vomerine teeth: 0 = absent, 1 = present; ② vocal sacs: 0 = absent, 1 = present; ③ spines on temporal region and lower lips in female: 0 = absent, 1 = present; ④ heels: 0 = overlapping, 1 = just meeting; ⑤ translucent or white spines on dorsal body, dorsal and dorsolateral limbs: 0 = absent, 1 = present; ⑥ spines on temporal region, loreal region, and lips in breeding male: 0 = absent, 1 = present; ⑦ tibiotarsal articulation: 0 = reaching tip of snout, 1 = reaching eye; ⑧ supernumerary tubercle below the base of fingers II: 0 = absent, 1 = present; ⑨ pineal body: 0 = distinct, 1 = indistinct; ⑩ female <abbrev xmlns:xlink="http://www.w3.org/1999/xlink" xlink:title="snout–vent length" id="ABBRID0EQRAI" xlink:type="simple">SVL</abbrev> (mm). “?” = unknown.</p></caption><table id="TID0E4BCI" rules="all"><tbody><tr><th rowspan="1" colspan="1">Species</th><th rowspan="1" colspan="1">①</th><th rowspan="1" colspan="1">②</th><th rowspan="1" colspan="1">③</th><th rowspan="1" colspan="1">④</th><th rowspan="1" colspan="1">⑤</th><th rowspan="1" colspan="1">⑥</th><th rowspan="1" colspan="1">⑦</th><th rowspan="1" colspan="1">⑧</th><th rowspan="1" colspan="1">⑨</th><th rowspan="1" colspan="1">⑩</th><th rowspan="1" colspan="1">Source</th></tr><tr><td rowspan="1" colspan="1">
                    <italic>
                      <tp:taxon-name><tp:taxon-name-part taxon-name-part-type="genus" reg="Amolops">A.</tp:taxon-name-part><tp:taxon-name-part taxon-name-part-type="species" reg="shihaitaoi">shihaitaoi</tp:taxon-name-part></tp:taxon-name>
                    </italic>
                    <bold>sp. nov.</bold>
                  </td><td rowspan="1" colspan="1">1</td><td rowspan="1" colspan="1">0</td><td rowspan="1" colspan="1">0</td><td rowspan="1" colspan="1">0</td><td rowspan="1" colspan="1">1</td><td rowspan="1" colspan="1">1</td><td rowspan="1" colspan="1">0</td><td rowspan="1" colspan="1">1</td><td rowspan="1" colspan="1">0</td><td rowspan="1" colspan="1">39.2‒45.7</td><td rowspan="1" colspan="1">This study</td></tr><tr><td rowspan="1" colspan="1">
                    <italic>
                      <tp:taxon-name><tp:taxon-name-part taxon-name-part-type="genus" reg="Amolops">A.</tp:taxon-name-part><tp:taxon-name-part taxon-name-part-type="species" reg="yatseni">yatseni</tp:taxon-name-part></tp:taxon-name>
                    </italic>
                  </td><td rowspan="1" colspan="1">1</td><td rowspan="1" colspan="1">0</td><td rowspan="1" colspan="1">1</td><td rowspan="1" colspan="1">1</td><td rowspan="1" colspan="1">1</td><td rowspan="1" colspan="1">1</td><td rowspan="1" colspan="1">0</td><td rowspan="1" colspan="1">1</td><td rowspan="1" colspan="1">0</td><td rowspan="1" colspan="1">42.1–48.9</td><td rowspan="1" colspan="1">a</td></tr><tr><td rowspan="1" colspan="1">
                    <italic>
                      <tp:taxon-name><tp:taxon-name-part taxon-name-part-type="genus" reg="Amolops">A.</tp:taxon-name-part><tp:taxon-name-part taxon-name-part-type="species" reg="ricketti">ricketti</tp:taxon-name-part></tp:taxon-name>
                    </italic>
                  </td><td rowspan="1" colspan="1">1</td><td rowspan="1" colspan="1">0</td><td rowspan="1" colspan="1">0</td><td rowspan="1" colspan="1">0</td><td rowspan="1" colspan="1">0</td><td rowspan="1" colspan="1">0</td><td rowspan="1" colspan="1">1</td><td rowspan="1" colspan="1">0</td><td rowspan="1" colspan="1">0</td><td rowspan="1" colspan="1">53.5‒67.0</td><td rowspan="1" colspan="1">a, b</td></tr><tr><td rowspan="1" colspan="1">
                    <italic>
                      <tp:taxon-name><tp:taxon-name-part taxon-name-part-type="genus" reg="Amolops">A.</tp:taxon-name-part><tp:taxon-name-part taxon-name-part-type="species" reg="sinensis">sinensis</tp:taxon-name-part></tp:taxon-name>
                    </italic>
                  </td><td rowspan="1" colspan="1">1</td><td rowspan="1" colspan="1">0</td><td rowspan="1" colspan="1">0</td><td rowspan="1" colspan="1">0</td><td rowspan="1" colspan="1">0</td><td rowspan="1" colspan="1">1</td><td rowspan="1" colspan="1">0</td><td rowspan="1" colspan="1">0</td><td rowspan="1" colspan="1">0</td><td rowspan="1" colspan="1">47.7–52.7</td><td rowspan="1" colspan="1">a</td></tr><tr><td rowspan="1" colspan="1">
                    <italic>
                      <tp:taxon-name><tp:taxon-name-part taxon-name-part-type="genus" reg="Amolops">A.</tp:taxon-name-part><tp:taxon-name-part taxon-name-part-type="species" reg="albispinus">albispinus</tp:taxon-name-part></tp:taxon-name>
                    </italic>
                  </td><td rowspan="1" colspan="1">1</td><td rowspan="1" colspan="1">0</td><td rowspan="1" colspan="1">0</td><td rowspan="1" colspan="1">?</td><td rowspan="1" colspan="1">0</td><td rowspan="1" colspan="1">1</td><td rowspan="1" colspan="1">0</td><td rowspan="1" colspan="1">0</td><td rowspan="1" colspan="1">1</td><td rowspan="1" colspan="1">43.1–50.9</td><td rowspan="1" colspan="1">a, b</td></tr><tr><td rowspan="1" colspan="1">
                    <italic>
                      <tp:taxon-name><tp:taxon-name-part taxon-name-part-type="genus" reg="Amolops">A.</tp:taxon-name-part><tp:taxon-name-part taxon-name-part-type="species" reg="wuyiensis">wuyiensis</tp:taxon-name-part></tp:taxon-name>
                    </italic>
                  </td><td rowspan="1" colspan="1">0</td><td rowspan="1" colspan="1">1</td><td rowspan="1" colspan="1">0</td><td rowspan="1" colspan="1">0</td><td rowspan="1" colspan="1">0</td><td rowspan="1" colspan="1">0</td><td rowspan="1" colspan="1">0</td><td rowspan="1" colspan="1">1</td><td rowspan="1" colspan="1">0</td><td rowspan="1" colspan="1">45.2–52.7</td><td rowspan="1" colspan="1">a, b, c</td></tr><tr><td rowspan="1" colspan="1">
                    <italic>
                      <tp:taxon-name><tp:taxon-name-part taxon-name-part-type="genus" reg="Amolops">A.</tp:taxon-name-part><tp:taxon-name-part taxon-name-part-type="species" reg="yunkaiensis">yunkaiensis</tp:taxon-name-part></tp:taxon-name>
                    </italic>
                  </td><td rowspan="1" colspan="1">0</td><td rowspan="1" colspan="1">1</td><td rowspan="1" colspan="1">0</td><td rowspan="1" colspan="1">0</td><td rowspan="1" colspan="1">0</td><td rowspan="1" colspan="1">0</td><td rowspan="1" colspan="1">0</td><td rowspan="1" colspan="1">1</td><td rowspan="1" colspan="1">1</td><td rowspan="1" colspan="1">35.2–39.0</td><td rowspan="1" colspan="1">a, d</td></tr></tbody></table><table-wrap-foot><fn><p>Source: a: <xref ref-type="bibr" rid="B31">Lyu et al. (2019)</xref>; b: <xref ref-type="bibr" rid="B46">Sung et al. (2016)</xref>; c: <xref ref-type="bibr" rid="B13">Fei et al. (2009)</xref>; d: <xref ref-type="bibr" rid="B30">Lyu et al. (2018)</xref>.</p></fn></table-wrap-foot></table-wrap><fig id="F9" position="float" orientation="portrait"><object-id xmlns:xlink="http://www.w3.org/1999/xlink" content-type="doi" xlink:type="simple">10.3897/zookeys.1112.82551.figure9</object-id><object-id xmlns:xlink="http://www.w3.org/1999/xlink" content-type="arpha" xlink:type="simple">87C50AA9-4872-5095-9061-BD8A1C74DF3A</object-id><label>Figure 9.</label><caption><p><bold>A, B</bold><italic><tp:taxon-name><tp:taxon-name-part taxon-name-part-type="genus" reg="Amolops">Amolops</tp:taxon-name-part><tp:taxon-name-part taxon-name-part-type="species" reg="shihaitaoi">shihaitaoi</tp:taxon-name-part></tp:taxon-name></italic> sp. nov. <bold>A</bold> head of female holotype <named-content xmlns:xlink="http://www.w3.org/1999/xlink" content-type="dwc:institutional_code" xlink:title="Guangxi Normal University" xlink:href="http://grbio.org/institution/guangxi-normal-university" xlink:type="simple">GXNU</named-content> YU000353 <bold>B</bold> hand of male paratype <named-content xmlns:xlink="http://www.w3.org/1999/xlink" content-type="dwc:institutional_code" xlink:title="Guangxi Normal University" xlink:href="http://grbio.org/institution/guangxi-normal-university" xlink:type="simple">GXNU</named-content> YU000483 <bold>C, D</bold><italic><tp:taxon-name><tp:taxon-name-part taxon-name-part-type="genus" reg="Amolops">A.</tp:taxon-name-part><tp:taxon-name-part taxon-name-part-type="species" reg="yatseni">yatseni</tp:taxon-name-part></tp:taxon-name></italic> (reproduced from <xref ref-type="bibr" rid="B31">Lyu et al. 2019</xref>) <bold>C</bold> head of female paratype SYS a003981 <bold>D</bold> hand of male holotype SYS a006807.</p></caption><graphic xmlns:xlink="http://www.w3.org/1999/xlink" xlink:href="zookeys-1112-139_article-82551__-g009.jpg" position="float" orientation="portrait" xlink:type="simple" id="oo_715040.jpg"><uri content-type="original_file" xlink:type="simple">https://binary.pensoft.net/fig/715040</uri></graphic></fig><p>The new species has been previously reported as <italic><tp:taxon-name><tp:taxon-name-part taxon-name-part-type="genus" reg="Amolops">A.</tp:taxon-name-part><tp:taxon-name-part taxon-name-part-type="species" reg="ricketti">ricketti</tp:taxon-name-part></tp:taxon-name></italic>, but it can be distinguished from the later by smaller body size (39.2‒45.7 mm vs 53.5‒67.0 mm in females), presence of dense small translucent or white spines on the dorsal skin of the body, dorsal and dorsolateral skin of limbs (vs absent), presence of spines on skin of temporal region, loreal region, and lips in breeding males (vs absent), and tibiotarsal articulation reaching tip of snout (vs reaching eyes). <italic><tp:taxon-name><tp:taxon-name-part taxon-name-part-type="genus" reg="Amolops">Amolops</tp:taxon-name-part><tp:taxon-name-part taxon-name-part-type="species" reg="shihaitaoi">shihaitaoi</tp:taxon-name-part></tp:taxon-name></italic> sp. nov. differs from <italic><tp:taxon-name><tp:taxon-name-part taxon-name-part-type="genus" reg="Amolops">A.</tp:taxon-name-part><tp:taxon-name-part taxon-name-part-type="species" reg="sinensis">sinensis</tp:taxon-name-part></tp:taxon-name></italic> by relatively smaller body size (<abbrev xmlns:xlink="http://www.w3.org/1999/xlink" xlink:title="snout–vent length" id="ABBRID0EHBBI" xlink:type="simple">SVL</abbrev> 39.2‒45.7 mm vs 47.7‒52.7 mm in females), presence of small, dense, translucent or white spines on the dorsal skin of the body, dorsal and dorsolateral skin of limbs (vs absent), presence of supernumerary tubercles below the base of finger II (vs absent), and longitudinal glandular folds on the skin of shoulders indistinct (vs distinct); from <italic><tp:taxon-name><tp:taxon-name-part taxon-name-part-type="genus" reg="Amolops">A.</tp:taxon-name-part><tp:taxon-name-part taxon-name-part-type="species" reg="albispinus">albispinus</tp:taxon-name-part></tp:taxon-name></italic> by the presence of dense translucent or white spines on the dorsal skin of the body, dorsal and dorsolateral skin of the limbs (vs absent), ventral surface relatively smooth (vs with numerous small tubercles and ridges on the throat and ventral surfaces of trunk and limbs), and pineal body distinct (vs indistinct); and from <italic><tp:taxon-name><tp:taxon-name-part taxon-name-part-type="genus" reg="Amolops">A.</tp:taxon-name-part><tp:taxon-name-part taxon-name-part-type="species" reg="wuyiensis">wuyiensis</tp:taxon-name-part></tp:taxon-name></italic> and <italic><tp:taxon-name><tp:taxon-name-part taxon-name-part-type="genus" reg="Amolops">A.</tp:taxon-name-part><tp:taxon-name-part taxon-name-part-type="species" reg="yunkaiensis">yunkaiensis</tp:taxon-name-part></tp:taxon-name></italic> by the presence of vomerine teeth (vs absent) and absence of vocal sacs (vs present). The new species further obviously differs <italic><tp:taxon-name><tp:taxon-name-part taxon-name-part-type="genus" reg="Amolops">A.</tp:taxon-name-part><tp:taxon-name-part taxon-name-part-type="species" reg="wuyiensis">wuyiensis</tp:taxon-name-part></tp:taxon-name></italic> by nuptial spines beige (vs black).</p></tp:treatment-sec><tp:treatment-sec><!--Section generated to contain objects referenced in tp:taxon-treatment.--><table-wrap id="T1" position="float" orientation="portrait"><label>Table 1.</label><caption><p>Samples used in phylogenetic analyses of this study.</p></caption><table id="TID0EJOBG" rules="all"><tbody><tr><th rowspan="1" colspan="1">Species</th><th rowspan="1" colspan="1">Voucher number</th><th rowspan="1" colspan="1">Locality (ID)</th><th rowspan="1" colspan="1">16s</th><th rowspan="1" colspan="1">
                  <abbrev xmlns:xlink="http://www.w3.org/1999/xlink" xlink:title="cytochrome oxidase subunit I" id="ABBRID0EQPAE" xlink:type="simple">COI</abbrev>
                </th></tr><tr><td rowspan="7" colspan="1">
                  <italic>
                    <tp:taxon-name><tp:taxon-name-part taxon-name-part-type="genus" reg="Amolops">A.</tp:taxon-name-part><tp:taxon-name-part taxon-name-part-type="species" reg="ricketti">ricketti</tp:taxon-name-part></tp:taxon-name>
                  </italic>
                </td><td rowspan="1" colspan="1">SYS a4143</td><td rowspan="1" colspan="1">Mt. Wuyi, Fujian, China (1)</td><td rowspan="1" colspan="1">
                  <ext-link xmlns:xlink="http://www.w3.org/1999/xlink" ext-link-type="gen" xlink:href="MK263261" xlink:type="simple">MK263261</ext-link>
                </td><td rowspan="1" colspan="1">
                  <ext-link xmlns:xlink="http://www.w3.org/1999/xlink" ext-link-type="gen" xlink:href="MG991929" xlink:type="simple">MG991929</ext-link>
                </td></tr><tr><td rowspan="1" colspan="1">SYS a4142</td><td rowspan="1" colspan="1">Mt. Wuyi, Fujian, China (1)</td><td rowspan="1" colspan="1">
                  <ext-link xmlns:xlink="http://www.w3.org/1999/xlink" ext-link-type="gen" xlink:href="MK263260" xlink:type="simple">MK263260</ext-link>
                </td><td rowspan="1" colspan="1">
                  <ext-link xmlns:xlink="http://www.w3.org/1999/xlink" ext-link-type="gen" xlink:href="MG991928" xlink:type="simple">MG991928</ext-link>
                </td></tr><tr><td rowspan="1" colspan="1">SYS a4141</td><td rowspan="1" colspan="1">Mt. Wuyi, Fujian, China (1)</td><td rowspan="1" colspan="1">
                  <ext-link xmlns:xlink="http://www.w3.org/1999/xlink" ext-link-type="gen" xlink:href="MK263259" xlink:type="simple">MK263259</ext-link>
                </td><td rowspan="1" colspan="1">
                  <ext-link xmlns:xlink="http://www.w3.org/1999/xlink" ext-link-type="gen" xlink:href="MG991927" xlink:type="simple">MG991927</ext-link>
                </td></tr><tr><td rowspan="1" colspan="1">SYS a4106</td><td rowspan="1" colspan="1">Shanghang, Fujian, China (2)</td><td rowspan="1" colspan="1">
                  <ext-link xmlns:xlink="http://www.w3.org/1999/xlink" ext-link-type="gen" xlink:href="MK263256" xlink:type="simple">MK263256</ext-link>
                </td><td rowspan="1" colspan="1">
                  <ext-link xmlns:xlink="http://www.w3.org/1999/xlink" ext-link-type="gen" xlink:href="MK263311" xlink:type="simple">MK263311</ext-link>
                </td></tr><tr><td rowspan="1" colspan="1">SYS a3342</td><td rowspan="1" colspan="1">Shanghang, Fujian, China (2)</td><td rowspan="1" colspan="1">
                  <ext-link xmlns:xlink="http://www.w3.org/1999/xlink" ext-link-type="gen" xlink:href="MK263246" xlink:type="simple">MK263246</ext-link>
                </td><td rowspan="1" colspan="1">
                  <ext-link xmlns:xlink="http://www.w3.org/1999/xlink" ext-link-type="gen" xlink:href="KX507331" xlink:type="simple">KX507331</ext-link>
                </td></tr><tr><td rowspan="1" colspan="1">SYS a2492</td><td rowspan="1" colspan="1">Mt. Emeifeng, Fujian, China (3)</td><td rowspan="1" colspan="1">
                  <ext-link xmlns:xlink="http://www.w3.org/1999/xlink" ext-link-type="gen" xlink:href="MK263244" xlink:type="simple">MK263244</ext-link>
                </td><td rowspan="1" colspan="1">
                  <ext-link xmlns:xlink="http://www.w3.org/1999/xlink" ext-link-type="gen" xlink:href="KX507329" xlink:type="simple">KX507329</ext-link>
                </td></tr><tr><td rowspan="1" colspan="1">WUSTW01</td><td rowspan="1" colspan="1">Mt. Wugong, Jiangxi, China (4)</td><td rowspan="1" colspan="1">
                  <ext-link xmlns:xlink="http://www.w3.org/1999/xlink" ext-link-type="gen" xlink:href="KF956111" xlink:type="simple">KF956111</ext-link>
                </td><td rowspan="1" colspan="1">
                  <ext-link xmlns:xlink="http://www.w3.org/1999/xlink" ext-link-type="gen" xlink:href="KF956111" xlink:type="simple">KF956111</ext-link>
                </td></tr><tr><td rowspan="2" colspan="1">
                  <italic>
                    <tp:taxon-name><tp:taxon-name-part taxon-name-part-type="genus" reg="Amolops">A.</tp:taxon-name-part><tp:taxon-name-part taxon-name-part-type="species" reg="yunkaiensis">yunkaiensis</tp:taxon-name-part></tp:taxon-name>
                  </italic>
                </td><td rowspan="1" colspan="1">SYS a4683</td><td rowspan="1" colspan="1">Yunkaishan, Guangdong, China (5)</td><td rowspan="1" colspan="1">
                  <ext-link xmlns:xlink="http://www.w3.org/1999/xlink" ext-link-type="gen" xlink:href="MK263273" xlink:type="simple">MK263273</ext-link>
                </td><td rowspan="1" colspan="1">
                  <ext-link xmlns:xlink="http://www.w3.org/1999/xlink" ext-link-type="gen" xlink:href="MG991912" xlink:type="simple">MG991912</ext-link>
                </td></tr><tr><td rowspan="1" colspan="1">SYS a4684</td><td rowspan="1" colspan="1">Yunkaishan, Guangdong, China (5)</td><td rowspan="1" colspan="1">
                  <ext-link xmlns:xlink="http://www.w3.org/1999/xlink" ext-link-type="gen" xlink:href="MK263274" xlink:type="simple">MK263274</ext-link>
                </td><td rowspan="1" colspan="1">
                  <ext-link xmlns:xlink="http://www.w3.org/1999/xlink" ext-link-type="gen" xlink:href="MG991913" xlink:type="simple">MG991913</ext-link>
                </td></tr><tr><td rowspan="2" colspan="1">
                  <italic>
                    <tp:taxon-name><tp:taxon-name-part taxon-name-part-type="genus" reg="Amolops">A.</tp:taxon-name-part><tp:taxon-name-part taxon-name-part-type="species" reg="albispinus">albispinus</tp:taxon-name-part></tp:taxon-name>
                  </italic>
                </td><td rowspan="1" colspan="1">SYS a3452</td><td rowspan="1" colspan="1">Mt. Wutong, Guangdong, China (6)</td><td rowspan="1" colspan="1">
                  <ext-link xmlns:xlink="http://www.w3.org/1999/xlink" ext-link-type="gen" xlink:href="MK263247" xlink:type="simple">MK263247</ext-link>
                </td><td rowspan="1" colspan="1">
                  <ext-link xmlns:xlink="http://www.w3.org/1999/xlink" ext-link-type="gen" xlink:href="KX507332" xlink:type="simple">KX507332</ext-link>
                </td></tr><tr><td rowspan="1" colspan="1">SYS a3453</td><td rowspan="1" colspan="1">Mt. Wutong, Guangdong, China (6)</td><td rowspan="1" colspan="1">
                  <ext-link xmlns:xlink="http://www.w3.org/1999/xlink" ext-link-type="gen" xlink:href="MK263248" xlink:type="simple">MK263248</ext-link>
                </td><td rowspan="1" colspan="1">
                  <ext-link xmlns:xlink="http://www.w3.org/1999/xlink" ext-link-type="gen" xlink:href="KX507333" xlink:type="simple">KX507333</ext-link>
                </td></tr><tr><td rowspan="20" colspan="1">
                  <italic>
                    <tp:taxon-name><tp:taxon-name-part taxon-name-part-type="genus" reg="Amolops">A.</tp:taxon-name-part><tp:taxon-name-part taxon-name-part-type="species" reg="sinensis">sinensis</tp:taxon-name-part></tp:taxon-name>
                  </italic>
                </td><td rowspan="1" colspan="1">SYS a7106</td><td rowspan="1" colspan="1">Shimentai, Guangdong, China (7)</td><td rowspan="1" colspan="1">
                  <ext-link xmlns:xlink="http://www.w3.org/1999/xlink" ext-link-type="gen" xlink:href="MK263298" xlink:type="simple">MK263298</ext-link>
                </td><td rowspan="1" colspan="1">
                  <ext-link xmlns:xlink="http://www.w3.org/1999/xlink" ext-link-type="gen" xlink:href="MK263330" xlink:type="simple">MK263330</ext-link>
                </td></tr><tr><td rowspan="1" colspan="1">SYS a7107</td><td rowspan="1" colspan="1">Shimentai, Guangdong, China (7)</td><td rowspan="1" colspan="1">
                  <ext-link xmlns:xlink="http://www.w3.org/1999/xlink" ext-link-type="gen" xlink:href="MK263299" xlink:type="simple">MK263299</ext-link>
                </td><td rowspan="1" colspan="1">
                  <ext-link xmlns:xlink="http://www.w3.org/1999/xlink" ext-link-type="gen" xlink:href="MK263331" xlink:type="simple">MK263331</ext-link>
                </td></tr><tr><td rowspan="1" colspan="1">SYS a5710</td><td rowspan="1" colspan="1">Mt. Nankun, Guangdong, China (8)</td><td rowspan="1" colspan="1">
                  <ext-link xmlns:xlink="http://www.w3.org/1999/xlink" ext-link-type="gen" xlink:href="MK263287" xlink:type="simple">MK263287</ext-link>
                </td><td rowspan="1" colspan="1">
                  <ext-link xmlns:xlink="http://www.w3.org/1999/xlink" ext-link-type="gen" xlink:href="MK263321" xlink:type="simple">MK263321</ext-link>
                </td></tr><tr><td rowspan="1" colspan="1">SYS a5089</td><td rowspan="1" colspan="1">Dupangling, Guangxi, China (9)</td><td rowspan="1" colspan="1">
                  <ext-link xmlns:xlink="http://www.w3.org/1999/xlink" ext-link-type="gen" xlink:href="MK263279" xlink:type="simple">MK263279</ext-link>
                </td><td rowspan="1" colspan="1">
                  <ext-link xmlns:xlink="http://www.w3.org/1999/xlink" ext-link-type="gen" xlink:href="MK263319" xlink:type="simple">MK263319</ext-link>
                </td></tr><tr><td rowspan="1" colspan="1">SYS a7268</td><td rowspan="1" colspan="1">Yangming, Hunan, China (10)</td><td rowspan="1" colspan="1">
                  <ext-link xmlns:xlink="http://www.w3.org/1999/xlink" ext-link-type="gen" xlink:href="MK263302" xlink:type="simple">MK263302</ext-link>
                </td><td rowspan="1" colspan="1">
                  <ext-link xmlns:xlink="http://www.w3.org/1999/xlink" ext-link-type="gen" xlink:href="MK263334" xlink:type="simple">MK263334</ext-link>
                </td></tr><tr><td rowspan="1" colspan="1">SYS a4257</td><td rowspan="1" colspan="1">Hengshan, Hunan, China (11)</td><td rowspan="1" colspan="1">
                  <ext-link xmlns:xlink="http://www.w3.org/1999/xlink" ext-link-type="gen" xlink:href="MK263265" xlink:type="simple">MK263265</ext-link>
                </td><td rowspan="1" colspan="1">
                  <ext-link xmlns:xlink="http://www.w3.org/1999/xlink" ext-link-type="gen" xlink:href="MK263315" xlink:type="simple">MK263315</ext-link>
                </td></tr><tr><td rowspan="1" colspan="1">GZNU2018052038</td><td rowspan="1" colspan="1">Huangping, Guizhou, China (12)</td><td rowspan="1" colspan="1">
                  <ext-link xmlns:xlink="http://www.w3.org/1999/xlink" ext-link-type="gen" xlink:href="MN640863" xlink:type="simple">MN640863</ext-link>
                </td><td rowspan="1" colspan="1">
                  <ext-link xmlns:xlink="http://www.w3.org/1999/xlink" ext-link-type="gen" xlink:href="MN643605" xlink:type="simple">MN643605</ext-link>
                </td></tr><tr><td rowspan="1" colspan="1">GZNU201805201</td><td rowspan="1" colspan="1">Mt. fanjingshan, Guizhou, China (13)</td><td rowspan="1" colspan="1">
                  <ext-link xmlns:xlink="http://www.w3.org/1999/xlink" ext-link-type="gen" xlink:href="MN640865" xlink:type="simple">MN640865</ext-link>
                </td><td rowspan="1" colspan="1">
                  <ext-link xmlns:xlink="http://www.w3.org/1999/xlink" ext-link-type="gen" xlink:href="MN643607" xlink:type="simple">MN643607</ext-link>
                </td></tr><tr><td rowspan="1" colspan="1">GZNU201805001</td><td rowspan="1" colspan="1">Danzhai, Guizhou, China (14)</td><td rowspan="1" colspan="1">
                  <ext-link xmlns:xlink="http://www.w3.org/1999/xlink" ext-link-type="gen" xlink:href="MN640867" xlink:type="simple">MN640867</ext-link>
                </td><td rowspan="1" colspan="1">
                  <ext-link xmlns:xlink="http://www.w3.org/1999/xlink" ext-link-type="gen" xlink:href="MN643609" xlink:type="simple">MN643609</ext-link>
                </td></tr><tr><td rowspan="1" colspan="1">GZNU201805002</td><td rowspan="1" colspan="1">Leishan, Guizhou, China (15)</td><td rowspan="1" colspan="1">
                  <ext-link xmlns:xlink="http://www.w3.org/1999/xlink" ext-link-type="gen" xlink:href="MN640868" xlink:type="simple">MN640868</ext-link>
                </td><td rowspan="1" colspan="1">
                  <ext-link xmlns:xlink="http://www.w3.org/1999/xlink" ext-link-type="gen" xlink:href="MN643610" xlink:type="simple">MN643610</ext-link>
                </td></tr><tr><td rowspan="1" colspan="1">GZNU201806001</td><td rowspan="1" colspan="1">Majiang, Guizhou, China (16)</td><td rowspan="1" colspan="1">
                  <ext-link xmlns:xlink="http://www.w3.org/1999/xlink" ext-link-type="gen" xlink:href="MN640869" xlink:type="simple">MN640869</ext-link>
                </td><td rowspan="1" colspan="1">
                  <ext-link xmlns:xlink="http://www.w3.org/1999/xlink" ext-link-type="gen" xlink:href="MN643611" xlink:type="simple">MN643611</ext-link>
                </td></tr><tr><td rowspan="1" colspan="1">GZNU20170815001</td><td rowspan="1" colspan="1">Xishui, Guizhou, China (17)</td><td rowspan="1" colspan="1">
                  <ext-link xmlns:xlink="http://www.w3.org/1999/xlink" ext-link-type="gen" xlink:href="MN640874" xlink:type="simple">MN640874</ext-link>
                </td><td rowspan="1" colspan="1">
                  <ext-link xmlns:xlink="http://www.w3.org/1999/xlink" ext-link-type="gen" xlink:href="MN643616" xlink:type="simple">MN643616</ext-link>
                </td></tr><tr><td rowspan="1" colspan="1">GZNU20170815003</td><td rowspan="1" colspan="1">Shuiyang, Guizhou, China (18)</td><td rowspan="1" colspan="1">
                  <ext-link xmlns:xlink="http://www.w3.org/1999/xlink" ext-link-type="gen" xlink:href="MN640876" xlink:type="simple">MN640876</ext-link>
                </td><td rowspan="1" colspan="1">
                  <ext-link xmlns:xlink="http://www.w3.org/1999/xlink" ext-link-type="gen" xlink:href="MN643618" xlink:type="simple">MN643618</ext-link>
                </td></tr><tr><td rowspan="1" colspan="1">YU000067</td><td rowspan="1" colspan="1">Mt. Dayao, Guangxi, China (19)</td><td rowspan="1" colspan="1">
                  <ext-link xmlns:xlink="http://www.w3.org/1999/xlink" ext-link-type="gen" xlink:href="OK754585" xlink:type="simple">OK754585</ext-link>
                </td><td rowspan="1" colspan="1">‒</td></tr><tr><td rowspan="1" colspan="1">YU000068</td><td rowspan="1" colspan="1">Mt. Dayao, Guangxi, China (19)</td><td rowspan="1" colspan="1">
                  <ext-link xmlns:xlink="http://www.w3.org/1999/xlink" ext-link-type="gen" xlink:href="OK754586" xlink:type="simple">OK754586</ext-link>
                </td><td rowspan="1" colspan="1">‒</td></tr><tr><td rowspan="1" colspan="1">YU20160156</td><td rowspan="1" colspan="1">Jishou, Hunan, China (20)</td><td rowspan="1" colspan="1">
                  <ext-link xmlns:xlink="http://www.w3.org/1999/xlink" ext-link-type="gen" xlink:href="OK754587" xlink:type="simple">OK754587</ext-link>
                </td><td rowspan="1" colspan="1">‒</td></tr><tr><td rowspan="1" colspan="1">YU20160406</td><td rowspan="1" colspan="1">Xing,an, Guangxi, China (21)</td><td rowspan="1" colspan="1">
                  <ext-link xmlns:xlink="http://www.w3.org/1999/xlink" ext-link-type="gen" xlink:href="OK754588" xlink:type="simple">OK754588</ext-link>
                </td><td rowspan="1" colspan="1">‒</td></tr><tr><td rowspan="1" colspan="1">‒</td><td rowspan="1" colspan="1">Longshen, Guangxi, China (22)</td><td rowspan="1" colspan="1">
                  <ext-link xmlns:xlink="http://www.w3.org/1999/xlink" ext-link-type="gen" xlink:href="AY851090" xlink:type="simple">AY851090</ext-link>
                </td><td rowspan="1" colspan="1">‒</td></tr><tr><td rowspan="1" colspan="1">061001</td><td rowspan="1" colspan="1">Hejiang, Sichuan, China (23)</td><td rowspan="1" colspan="1">
                  <ext-link xmlns:xlink="http://www.w3.org/1999/xlink" ext-link-type="gen" xlink:href="KU840608" xlink:type="simple">KU840608</ext-link>
                </td><td rowspan="1" colspan="1">‒</td></tr><tr><td rowspan="1" colspan="1">SCUM040518CJ</td><td rowspan="1" colspan="1">Hejiang, Sichuan, China (23)</td><td rowspan="1" colspan="1">
                  <ext-link xmlns:xlink="http://www.w3.org/1999/xlink" ext-link-type="gen" xlink:href="DQ359987" xlink:type="simple">DQ359987</ext-link>
                </td><td rowspan="1" colspan="1">‒</td></tr><tr><td rowspan="3" colspan="1">
                  <italic>
                    <tp:taxon-name><tp:taxon-name-part taxon-name-part-type="genus" reg="Amolops">A.</tp:taxon-name-part><tp:taxon-name-part taxon-name-part-type="species" reg="wuyiensis">wuyiensis</tp:taxon-name-part></tp:taxon-name>
                  </italic>
                </td><td rowspan="1" colspan="1">SYS a4140</td><td rowspan="1" colspan="1">Mt. Wuyi, Fujian, China (1)</td><td rowspan="1" colspan="1">
                  <ext-link xmlns:xlink="http://www.w3.org/1999/xlink" ext-link-type="gen" xlink:href="MK263258" xlink:type="simple">MK263258</ext-link>
                </td><td rowspan="1" colspan="1">
                  <ext-link xmlns:xlink="http://www.w3.org/1999/xlink" ext-link-type="gen" xlink:href="MK263313" xlink:type="simple">MK263313</ext-link>
                </td></tr><tr><td rowspan="1" colspan="1">SYS a4139</td><td rowspan="1" colspan="1">Mt. Wuyi, Fujian, China (1)</td><td rowspan="1" colspan="1">
                  <ext-link xmlns:xlink="http://www.w3.org/1999/xlink" ext-link-type="gen" xlink:href="MK263257" xlink:type="simple">MK263257</ext-link>
                </td><td rowspan="1" colspan="1">
                  <ext-link xmlns:xlink="http://www.w3.org/1999/xlink" ext-link-type="gen" xlink:href="MK263312" xlink:type="simple">MK263312</ext-link>
                </td></tr><tr><td rowspan="1" colspan="1">SYS a2723</td><td rowspan="1" colspan="1">Jingning, Zhejiang, China (24)</td><td rowspan="1" colspan="1">
                  <ext-link xmlns:xlink="http://www.w3.org/1999/xlink" ext-link-type="gen" xlink:href="MK263245" xlink:type="simple">MK263245</ext-link>
                </td><td rowspan="1" colspan="1">
                  <ext-link xmlns:xlink="http://www.w3.org/1999/xlink" ext-link-type="gen" xlink:href="MK263303" xlink:type="simple">MK263303</ext-link>
                </td></tr><tr><td rowspan="14" colspan="1">
                  <italic>
                    <tp:taxon-name><tp:taxon-name-part taxon-name-part-type="genus" reg="Amolops">A.</tp:taxon-name-part><tp:taxon-name-part taxon-name-part-type="species" reg="shihaitaoi">shihaitaoi</tp:taxon-name-part></tp:taxon-name>
                  </italic>
                  <bold>sp. nov.</bold>
                </td><td rowspan="1" colspan="1"><named-content xmlns:xlink="http://www.w3.org/1999/xlink" content-type="dwc:institutional_code" xlink:title="Guangxi Normal University" xlink:href="http://grbio.org/institution/guangxi-normal-university" xlink:type="simple">GXNU</named-content> YU000351</td><td rowspan="1" colspan="1">Hekou, Yunnan, China (25)</td><td rowspan="1" colspan="1">
                  <ext-link xmlns:xlink="http://www.w3.org/1999/xlink" ext-link-type="gen" xlink:href="OK754589" xlink:type="simple">OK754589</ext-link>
                </td><td rowspan="1" colspan="1">
                  <ext-link xmlns:xlink="http://www.w3.org/1999/xlink" ext-link-type="gen" xlink:href="OK788663" xlink:type="simple">OK788663</ext-link>
                </td></tr><tr><td rowspan="1" colspan="1"><named-content xmlns:xlink="http://www.w3.org/1999/xlink" content-type="dwc:institutional_code" xlink:title="Guangxi Normal University" xlink:href="http://grbio.org/institution/guangxi-normal-university" xlink:type="simple">GXNU</named-content> YU000352</td><td rowspan="1" colspan="1">Hekou, Yunnan, China (25)</td><td rowspan="1" colspan="1">
                  <ext-link xmlns:xlink="http://www.w3.org/1999/xlink" ext-link-type="gen" xlink:href="OK754590" xlink:type="simple">OK754590</ext-link>
                </td><td rowspan="1" colspan="1">
                  <ext-link xmlns:xlink="http://www.w3.org/1999/xlink" ext-link-type="gen" xlink:href="OK788664" xlink:type="simple">OK788664</ext-link>
                </td></tr><tr><td rowspan="1" colspan="1"><named-content xmlns:xlink="http://www.w3.org/1999/xlink" content-type="dwc:institutional_code" xlink:title="Guangxi Normal University" xlink:href="http://grbio.org/institution/guangxi-normal-university" xlink:type="simple">GXNU</named-content> YU000353</td><td rowspan="1" colspan="1">Hekou, Yunnan, China (25)</td><td rowspan="1" colspan="1">
                  <ext-link xmlns:xlink="http://www.w3.org/1999/xlink" ext-link-type="gen" xlink:href="OK754591" xlink:type="simple">OK754591</ext-link>
                </td><td rowspan="1" colspan="1">
                  <ext-link xmlns:xlink="http://www.w3.org/1999/xlink" ext-link-type="gen" xlink:href="OK788665" xlink:type="simple">OK788665</ext-link>
                </td></tr><tr><td rowspan="1" colspan="1"><named-content xmlns:xlink="http://www.w3.org/1999/xlink" content-type="dwc:institutional_code" xlink:title="Guangxi Normal University" xlink:href="http://grbio.org/institution/guangxi-normal-university" xlink:type="simple">GXNU</named-content> YU000354</td><td rowspan="1" colspan="1">Hekou, Yunnan, China (25)</td><td rowspan="1" colspan="1">
                  <ext-link xmlns:xlink="http://www.w3.org/1999/xlink" ext-link-type="gen" xlink:href="OK754592" xlink:type="simple">OK754592</ext-link>
                </td><td rowspan="1" colspan="1">
                  <ext-link xmlns:xlink="http://www.w3.org/1999/xlink" ext-link-type="gen" xlink:href="OK788666" xlink:type="simple">OK788666</ext-link>
                </td></tr><tr><td rowspan="1" colspan="1"><named-content xmlns:xlink="http://www.w3.org/1999/xlink" content-type="dwc:institutional_code" xlink:title="Guangxi Normal University" xlink:href="http://grbio.org/institution/guangxi-normal-university" xlink:type="simple">GXNU</named-content> YU000355</td><td rowspan="1" colspan="1">Hekou, Yunnan, China (25)</td><td rowspan="1" colspan="1">
                  <ext-link xmlns:xlink="http://www.w3.org/1999/xlink" ext-link-type="gen" xlink:href="OK754593" xlink:type="simple">OK754593</ext-link>
                </td><td rowspan="1" colspan="1">
                  <ext-link xmlns:xlink="http://www.w3.org/1999/xlink" ext-link-type="gen" xlink:href="OK788667" xlink:type="simple">OK788667</ext-link>
                </td></tr><tr><td rowspan="1" colspan="1"><named-content xmlns:xlink="http://www.w3.org/1999/xlink" content-type="dwc:institutional_code" xlink:title="Guangxi Normal University" xlink:href="http://grbio.org/institution/guangxi-normal-university" xlink:type="simple">GXNU</named-content> YU000482</td><td rowspan="1" colspan="1">Hekou, Yunnan, China (25)</td><td rowspan="1" colspan="1">
                  <ext-link xmlns:xlink="http://www.w3.org/1999/xlink" ext-link-type="gen" xlink:href="OK754594" xlink:type="simple">OK754594</ext-link>
                </td><td rowspan="1" colspan="1">
                  <ext-link xmlns:xlink="http://www.w3.org/1999/xlink" ext-link-type="gen" xlink:href="OK788668" xlink:type="simple">OK788668</ext-link>
                </td></tr><tr><td rowspan="1" colspan="1"><named-content xmlns:xlink="http://www.w3.org/1999/xlink" content-type="dwc:institutional_code" xlink:title="Guangxi Normal University" xlink:href="http://grbio.org/institution/guangxi-normal-university" xlink:type="simple">GXNU</named-content> YU000483</td><td rowspan="1" colspan="1">Hekou, Yunnan, China (25)</td><td rowspan="1" colspan="1">
                  <ext-link xmlns:xlink="http://www.w3.org/1999/xlink" ext-link-type="gen" xlink:href="OK754595" xlink:type="simple">OK754595</ext-link>
                </td><td rowspan="1" colspan="1">
                  <ext-link xmlns:xlink="http://www.w3.org/1999/xlink" ext-link-type="gen" xlink:href="OK788669" xlink:type="simple">OK788669</ext-link>
                </td></tr><tr><td rowspan="1" colspan="1">HM 081419</td><td rowspan="1" colspan="1">Hekou, Yunnan, China (25)</td><td rowspan="1" colspan="1">
                  <ext-link xmlns:xlink="http://www.w3.org/1999/xlink" ext-link-type="gen" xlink:href="OK754596" xlink:type="simple">OK754596</ext-link>
                </td><td rowspan="1" colspan="1">
                  <ext-link xmlns:xlink="http://www.w3.org/1999/xlink" ext-link-type="gen" xlink:href="OK788670" xlink:type="simple">OK788670</ext-link>
                </td></tr><tr><td rowspan="1" colspan="1">YPX6306</td><td rowspan="1" colspan="1">Jingxi, Guangxi, China (26)</td><td rowspan="1" colspan="1">
                  <ext-link xmlns:xlink="http://www.w3.org/1999/xlink" ext-link-type="gen" xlink:href="MN953758" xlink:type="simple">MN953758</ext-link>
                </td><td rowspan="1" colspan="1">
                  <ext-link xmlns:xlink="http://www.w3.org/1999/xlink" ext-link-type="gen" xlink:href="MN961459" xlink:type="simple">MN961459</ext-link>
                </td></tr><tr><td rowspan="1" colspan="1">2000.2938</td><td rowspan="1" colspan="1">Tam Dao, Vĩnh Phúc, Vietnam (27)</td><td rowspan="1" colspan="1">
                  <ext-link xmlns:xlink="http://www.w3.org/1999/xlink" ext-link-type="gen" xlink:href="KR827707" xlink:type="simple">KR827707</ext-link>
                </td><td rowspan="1" colspan="1">
                  <ext-link xmlns:xlink="http://www.w3.org/1999/xlink" ext-link-type="gen" xlink:href="KR087622" xlink:type="simple">KR087622</ext-link>
                </td></tr><tr><td rowspan="1" colspan="1">2000.2939</td><td rowspan="1" colspan="1">Tam Dao, Vĩnh Phúc, Vietnam (27)</td><td rowspan="1" colspan="1">
                  <ext-link xmlns:xlink="http://www.w3.org/1999/xlink" ext-link-type="gen" xlink:href="KR827708" xlink:type="simple">KR827708</ext-link>
                </td><td rowspan="1" colspan="1">
                  <ext-link xmlns:xlink="http://www.w3.org/1999/xlink" ext-link-type="gen" xlink:href="KR087623" xlink:type="simple">KR087623</ext-link>
                </td></tr><tr><td rowspan="1" colspan="1">ROM26365</td><td rowspan="1" colspan="1">Cao Bằng, Cao Bằng, Vietnam (28)</td><td rowspan="1" colspan="1">
                  <ext-link xmlns:xlink="http://www.w3.org/1999/xlink" ext-link-type="gen" xlink:href="DQ204486" xlink:type="simple">DQ204486</ext-link>
                </td><td rowspan="1" colspan="1">‒</td></tr><tr><td rowspan="1" colspan="1">ROM27276</td><td rowspan="1" colspan="1">Sa pa, Lào Cai, Vietnam (29)</td><td rowspan="1" colspan="1">
                  <ext-link xmlns:xlink="http://www.w3.org/1999/xlink" ext-link-type="gen" xlink:href="MN953723" xlink:type="simple">MN953723</ext-link>
                </td><td rowspan="1" colspan="1">
                  <ext-link xmlns:xlink="http://www.w3.org/1999/xlink" ext-link-type="gen" xlink:href="MN958781" xlink:type="simple">MN958781</ext-link>
                </td></tr><tr><td rowspan="1" colspan="1">AMNH168687</td><td rowspan="1" colspan="1">Van Ban, Lào Cai, Vietnam (30)</td><td rowspan="1" colspan="1">
                  <ext-link xmlns:xlink="http://www.w3.org/1999/xlink" ext-link-type="gen" xlink:href="FJ417157" xlink:type="simple">FJ417157</ext-link>
                </td><td rowspan="1" colspan="1">‒</td></tr><tr><td rowspan="8" colspan="1">
                  <italic>
                    <tp:taxon-name><tp:taxon-name-part taxon-name-part-type="genus" reg="Amolops">A.</tp:taxon-name-part><tp:taxon-name-part taxon-name-part-type="species" reg="yatseni">yatseni</tp:taxon-name-part></tp:taxon-name>
                  </italic>
                </td><td rowspan="1" colspan="1">SYS a6806</td><td rowspan="1" colspan="1">Zhongshan, Guangdong, China (31)</td><td rowspan="1" colspan="1">
                  <ext-link xmlns:xlink="http://www.w3.org/1999/xlink" ext-link-type="gen" xlink:href="MK263289" xlink:type="simple">MK263289</ext-link>
                </td><td rowspan="1" colspan="1">
                  <ext-link xmlns:xlink="http://www.w3.org/1999/xlink" ext-link-type="gen" xlink:href="MK263323" xlink:type="simple">MK263323</ext-link>
                </td></tr><tr><td rowspan="1" colspan="1">SYS a6807</td><td rowspan="1" colspan="1">Zhongshan, Guangdong, China (31)</td><td rowspan="1" colspan="1">
                  <ext-link xmlns:xlink="http://www.w3.org/1999/xlink" ext-link-type="gen" xlink:href="MK263290" xlink:type="simple">MK263290</ext-link>
                </td><td rowspan="1" colspan="1">
                  <ext-link xmlns:xlink="http://www.w3.org/1999/xlink" ext-link-type="gen" xlink:href="MK263324" xlink:type="simple">MK263324</ext-link>
                </td></tr><tr><td rowspan="1" colspan="1">SYS a6808</td><td rowspan="1" colspan="1">Zhongshan, Guangdong, China (31)</td><td rowspan="1" colspan="1">
                  <ext-link xmlns:xlink="http://www.w3.org/1999/xlink" ext-link-type="gen" xlink:href="MK263291" xlink:type="simple">MK263291</ext-link>
                </td><td rowspan="1" colspan="1">
                  <ext-link xmlns:xlink="http://www.w3.org/1999/xlink" ext-link-type="gen" xlink:href="MK263325" xlink:type="simple">MK263325</ext-link>
                </td></tr><tr><td rowspan="1" colspan="1">SYS a3633</td><td rowspan="1" colspan="1">Shangchuan, Guangdong, China (32)</td><td rowspan="1" colspan="1">
                  <ext-link xmlns:xlink="http://www.w3.org/1999/xlink" ext-link-type="gen" xlink:href="MK263250" xlink:type="simple">MK263250</ext-link>
                </td><td rowspan="1" colspan="1">
                  <ext-link xmlns:xlink="http://www.w3.org/1999/xlink" ext-link-type="gen" xlink:href="MK263304" xlink:type="simple">MK263304</ext-link>
                </td></tr><tr><td rowspan="1" colspan="1">SYS a6818</td><td rowspan="1" colspan="1">Gudou, Guangdong, China (33)</td><td rowspan="1" colspan="1">
                  <ext-link xmlns:xlink="http://www.w3.org/1999/xlink" ext-link-type="gen" xlink:href="MK263294" xlink:type="simple">MK263294</ext-link>
                </td><td rowspan="1" colspan="1">
                  <ext-link xmlns:xlink="http://www.w3.org/1999/xlink" ext-link-type="gen" xlink:href="MK263306" xlink:type="simple">MK263306</ext-link>
                </td></tr><tr><td rowspan="1" colspan="1">SYS a3978</td><td rowspan="1" colspan="1">Ehuangzhang, Guangdong, China (34)</td><td rowspan="1" colspan="1">
                  <ext-link xmlns:xlink="http://www.w3.org/1999/xlink" ext-link-type="gen" xlink:href="MK263252" xlink:type="simple">MK263252</ext-link>
                </td><td rowspan="1" colspan="1">
                  <ext-link xmlns:xlink="http://www.w3.org/1999/xlink" ext-link-type="gen" xlink:href="MK263308" xlink:type="simple">MK263308</ext-link>
                </td></tr><tr><td rowspan="1" colspan="1">SYS a4642</td><td rowspan="1" colspan="1">Yunkaishan, Guangdong, China (5)</td><td rowspan="1" colspan="1">
                  <ext-link xmlns:xlink="http://www.w3.org/1999/xlink" ext-link-type="gen" xlink:href="MK263269" xlink:type="simple">MK263269</ext-link>
                </td><td rowspan="1" colspan="1">
                  <ext-link xmlns:xlink="http://www.w3.org/1999/xlink" ext-link-type="gen" xlink:href="MK263316" xlink:type="simple">MK263316</ext-link>
                </td></tr><tr><td rowspan="1" colspan="1">SYS a7545</td><td rowspan="1" colspan="1">Mt. Darong, Guangxi (35)</td><td rowspan="1" colspan="1">
                  <ext-link xmlns:xlink="http://www.w3.org/1999/xlink" ext-link-type="gen" xlink:href="MZ447966" xlink:type="simple">MZ447966</ext-link>
                </td><td rowspan="1" colspan="1">
                  <ext-link xmlns:xlink="http://www.w3.org/1999/xlink" ext-link-type="gen" xlink:href="MZ448269" xlink:type="simple">MZ448269</ext-link>
                </td></tr><tr><td rowspan="1" colspan="1">
                  <italic>
                    <tp:taxon-name><tp:taxon-name-part taxon-name-part-type="genus" reg="Amolops">A.</tp:taxon-name-part><tp:taxon-name-part taxon-name-part-type="species" reg="hongkongensis">hongkongensis</tp:taxon-name-part></tp:taxon-name>
                  </italic>
                </td><td rowspan="1" colspan="1">SYS a4577</td><td rowspan="1" colspan="1">Hongkong, China</td><td rowspan="1" colspan="1">
                  <ext-link xmlns:xlink="http://www.w3.org/1999/xlink" ext-link-type="gen" xlink:href="MK263266" xlink:type="simple">MK263266</ext-link>
                </td><td rowspan="1" colspan="1">
                  <ext-link xmlns:xlink="http://www.w3.org/1999/xlink" ext-link-type="gen" xlink:href="MG991919" xlink:type="simple">MG991919</ext-link>
                </td></tr><tr><td rowspan="1" colspan="1">
                  <italic>
                    <tp:taxon-name><tp:taxon-name-part taxon-name-part-type="genus" reg="Amolops">A.</tp:taxon-name-part><tp:taxon-name-part taxon-name-part-type="species" reg="daiyunensis">daiyunensis</tp:taxon-name-part></tp:taxon-name>
                  </italic>
                </td><td rowspan="1" colspan="1">SYS a1739</td><td rowspan="1" colspan="1">Mt. Daiyun, Fujian, China</td><td rowspan="1" colspan="1">
                  <ext-link xmlns:xlink="http://www.w3.org/1999/xlink" ext-link-type="gen" xlink:href="MK263243" xlink:type="simple">MK263243</ext-link>
                </td><td rowspan="1" colspan="1">
                  <ext-link xmlns:xlink="http://www.w3.org/1999/xlink" ext-link-type="gen" xlink:href="KX507328" xlink:type="simple">KX507328</ext-link>
                </td></tr><tr><td rowspan="1" colspan="1">
                  <italic>
                    <tp:taxon-name><tp:taxon-name-part taxon-name-part-type="genus" reg="Amolops">A.</tp:taxon-name-part><tp:taxon-name-part taxon-name-part-type="species" reg="torrentis">torrentis</tp:taxon-name-part></tp:taxon-name>
                  </italic>
                </td><td rowspan="1" colspan="1">SYS a5291</td><td rowspan="1" colspan="1">Mt. Wuzhi, Hainan, China</td><td rowspan="1" colspan="1">
                  <ext-link xmlns:xlink="http://www.w3.org/1999/xlink" ext-link-type="gen" xlink:href="MK263286" xlink:type="simple">MK263286</ext-link>
                </td><td rowspan="1" colspan="1">
                  <ext-link xmlns:xlink="http://www.w3.org/1999/xlink" ext-link-type="gen" xlink:href="MG991932" xlink:type="simple">MG991932</ext-link>
                </td></tr><tr><td rowspan="1" colspan="1">
                  <italic>
                    <tp:taxon-name><tp:taxon-name-part taxon-name-part-type="genus" reg="Amolops">A.</tp:taxon-name-part><tp:taxon-name-part taxon-name-part-type="species" reg="hainanensis">hainanensis</tp:taxon-name-part></tp:taxon-name>
                  </italic>
                </td><td rowspan="1" colspan="1">SYS a5283</td><td rowspan="1" colspan="1">Mt. Wuzhi, Hainan, China</td><td rowspan="1" colspan="1">
                  <ext-link xmlns:xlink="http://www.w3.org/1999/xlink" ext-link-type="gen" xlink:href="MK263283" xlink:type="simple">MK263283</ext-link>
                </td><td rowspan="1" colspan="1">
                  <ext-link xmlns:xlink="http://www.w3.org/1999/xlink" ext-link-type="gen" xlink:href="MG991918" xlink:type="simple">MG991918</ext-link>
                </td></tr><tr><td rowspan="1" colspan="1">
                  <italic>
                    <tp:taxon-name><tp:taxon-name-part taxon-name-part-type="genus" reg="Amolops">A.</tp:taxon-name-part><tp:taxon-name-part taxon-name-part-type="species" reg="mengdingensis">mengdingensis</tp:taxon-name-part></tp:taxon-name>
                  </italic>
                </td><td rowspan="1" colspan="1">KIZ 20160317</td><td rowspan="1" colspan="1">Mengding, Yunnan, China</td><td rowspan="1" colspan="1">
                  <ext-link xmlns:xlink="http://www.w3.org/1999/xlink" ext-link-type="gen" xlink:href="MK501810" xlink:type="simple">MK501810</ext-link>
                </td><td rowspan="1" colspan="1">
                  <ext-link xmlns:xlink="http://www.w3.org/1999/xlink" ext-link-type="gen" xlink:href="MK501813" xlink:type="simple">MK501813</ext-link>
                </td></tr></tbody></table></table-wrap><fig id="F2" position="float" orientation="portrait"><object-id xmlns:xlink="http://www.w3.org/1999/xlink" content-type="doi" xlink:type="simple">10.3897/zookeys.1112.82551.figure2</object-id><object-id xmlns:xlink="http://www.w3.org/1999/xlink" content-type="arpha" xlink:type="simple">4491CC4F-AB48-5929-98ED-8F96C63415A5</object-id><label>Figure 2.</label><caption><p>Bayesian phylogram of the <italic><tp:taxon-name><tp:taxon-name-part taxon-name-part-type="genus" reg="Amolops">Amolops</tp:taxon-name-part><tp:taxon-name-part taxon-name-part-type="species" reg="ricketti">ricketti</tp:taxon-name-part></tp:taxon-name></italic> species group inferred from the combined data of <abbrev xmlns:xlink="http://www.w3.org/1999/xlink" xlink:title="16S rRNA" id="ABBRID0EBDBG" xlink:type="simple">16S</abbrev> and <abbrev xmlns:xlink="http://www.w3.org/1999/xlink" xlink:title="cytochrome oxidase subunit I" id="ABBRID0EFDBG" xlink:type="simple">COI</abbrev> genes with inclusion of all individuals (<bold>A</bold>) and inclusion of only individuals for which both the two genes are available (<bold>B</bold>).</p></caption><graphic xmlns:xlink="http://www.w3.org/1999/xlink" xlink:href="zookeys-1112-139_article-82551__-g002.jpg" position="float" orientation="portrait" xlink:type="simple" id="oo_715033.jpg"><uri content-type="original_file" xlink:type="simple">https://binary.pensoft.net/fig/715033</uri></graphic></fig></tp:treatment-sec><ref-list><ref id="B50"><mixed-citation xmlns:xlink="http://www.w3.org/1999/xlink" xlink:type="simple"><person-group><name name-style="western"><surname>Yang</surname><given-names>DT</given-names></name></person-group> (<year>1991</year>) The <tp:taxon-name><tp:taxon-name-part taxon-name-part-type="class">Amphibia</tp:taxon-name-part></tp:taxon-name> Fauna of Yunnan. China Forestry Publishing House, Beijing.</mixed-citation></ref><ref id="B21"><mixed-citation xmlns:xlink="http://www.w3.org/1999/xlink" xlink:type="simple"><person-group><name name-style="western"><surname>Inger</surname><given-names>RF</given-names></name><name name-style="western"><surname>Orlov</surname><given-names>NL</given-names></name><name name-style="western"><surname>Darevsky</surname><given-names>IS</given-names></name></person-group> (<year>1999</year>) Frogs of Vietnam: a report on new collections. Fieldiana Zoology, New series 92: 1‒46. <ext-link xlink:type="simple" ext-link-type="doi" xlink:href="10.5962/bhl.title.3478">https://doi.org/10.5962/bhl.title.3478</ext-link></mixed-citation></ref><ref id="B32"><mixed-citation xmlns:xlink="http://www.w3.org/1999/xlink" xlink:type="simple"><person-group><name name-style="western"><surname>Ngo</surname><given-names>A</given-names></name><name name-style="western"><surname>Murphy</surname><given-names>RW</given-names></name><name name-style="western"><surname>Liu</surname><given-names>WZ</given-names></name><name name-style="western"><surname>Lathrop</surname><given-names>A</given-names></name><name name-style="western"><surname>Orlov</surname><given-names>NL</given-names></name></person-group> (<year>2006</year>) <article-title>The phylogenetic relationships of the Chinese and Vietnamese waterfall frogs of the genus <italic><tp:taxon-name><tp:taxon-name-part taxon-name-part-type="genus">Amolops</tp:taxon-name-part></tp:taxon-name></italic>.</article-title><source><tp:taxon-name><tp:taxon-name-part taxon-name-part-type="class">Amphibia</tp:taxon-name-part></tp:taxon-name>-<tp:taxon-name><tp:taxon-name-part taxon-name-part-type="class">Reptilia</tp:taxon-name-part></tp:taxon-name></source><volume>27</volume>(<issue>1</issue>): <fpage>81</fpage>–<lpage>92</lpage>. <ext-link xlink:type="simple" ext-link-type="doi" xlink:href="10.1163/156853806776052010">https://doi.org/10.1163/156853806776052010</ext-link></mixed-citation></ref><ref id="B51"><mixed-citation xmlns:xlink="http://www.w3.org/1999/xlink" xlink:type="simple"><person-group><name name-style="western"><surname>Yang</surname><given-names>DT</given-names></name><name name-style="western"><surname>Rao</surname><given-names>DQ</given-names></name></person-group> (<year>2008</year>) <tp:taxon-name><tp:taxon-name-part taxon-name-part-type="class">Amphibia</tp:taxon-name-part></tp:taxon-name> and <tp:taxon-name><tp:taxon-name-part taxon-name-part-type="class">Reptilia</tp:taxon-name-part></tp:taxon-name> of Yunnan. Yunnan Science and Technology Press, Kunming, China.</mixed-citation></ref><ref id="B33"><mixed-citation xmlns:xlink="http://www.w3.org/1999/xlink" xlink:type="simple"><person-group><name name-style="western"><surname>Nguyen</surname><given-names>SV</given-names></name><name name-style="western"><surname>Ho</surname><given-names>CT</given-names></name><name name-style="western"><surname>Nguyen</surname><given-names>TQ</given-names></name></person-group> (<year>2009</year>) Herpetofauna of Vietnam. Edition Chimaira, Frankfurt am Main.</mixed-citation></ref><ref id="B44"><mixed-citation xmlns:xlink="http://www.w3.org/1999/xlink" xlink:type="simple"><person-group><name name-style="western"><surname>Stuart</surname><given-names>BL</given-names></name><name name-style="western"><surname>Bain</surname><given-names>RH</given-names></name><name name-style="western"><surname>Phimmachak</surname><given-names>S</given-names></name><name name-style="western"><surname>Spence</surname><given-names>K</given-names></name></person-group> (<year>2010</year>) <article-title>Phylogenetic systematics of the <italic><tp:taxon-name><tp:taxon-name-part taxon-name-part-type="genus">Amolops</tp:taxon-name-part><tp:taxon-name-part taxon-name-part-type="species">monticola</tp:taxon-name-part></tp:taxon-name></italic> group (<tp:taxon-name><tp:taxon-name-part taxon-name-part-type="class">Amphibia</tp:taxon-name-part></tp:taxon-name>: <tp:taxon-name><tp:taxon-name-part taxon-name-part-type="family">Ranidae</tp:taxon-name-part></tp:taxon-name>), with description of a new species from northwestern Laos.</article-title><source>Herpetologica</source><volume>66</volume>(<issue>1</issue>): <fpage>52</fpage>–<lpage>66</lpage>. <ext-link xlink:type="simple" ext-link-type="doi" xlink:href="10.1655/08-073.1">https://doi.org/10.1655/08-073.1</ext-link></mixed-citation></ref><ref id="B19"><mixed-citation xmlns:xlink="http://www.w3.org/1999/xlink" xlink:type="simple"><person-group><name name-style="western"><surname>Grosjean</surname><given-names>S</given-names></name><name name-style="western"><surname>Ohler</surname><given-names>A</given-names></name><name name-style="western"><surname>Chuaynkern</surname><given-names>Y</given-names></name><name name-style="western"><surname>Cruaud</surname><given-names>C</given-names></name><name name-style="western"><surname>Hassanin</surname><given-names>A</given-names></name></person-group> (<year>2015</year>) <article-title>Improving biodiversity assessment of anuran amphibians using DNA barcoding of tadpoles. Case studies from Southeast Asia.</article-title><source>Comptes Rendus Biologies</source><volume>338</volume>(<issue>5</issue>): <fpage>351</fpage>–<lpage>361</lpage>. <ext-link xlink:type="simple" ext-link-type="doi" xlink:href="10.1016/j.crvi.2015.03.015">https://doi.org/10.1016/j.crvi.2015.03.015</ext-link></mixed-citation></ref><ref id="B48"><mixed-citation xmlns:xlink="http://www.w3.org/1999/xlink" xlink:type="simple"><person-group><name name-style="western"><surname>Wu</surname><given-names>YH</given-names></name><name name-style="western"><surname>Yan</surname><given-names>F</given-names></name><name name-style="western"><surname>Stuart</surname><given-names>BL</given-names></name><name name-style="western"><surname>Prendini</surname><given-names>E</given-names></name><name name-style="western"><surname>Suwannapoom</surname><given-names>C</given-names></name><name name-style="western"><surname>Dahn</surname><given-names>HA</given-names></name><name name-style="western"><surname>Zhang</surname><given-names>BL</given-names></name><name name-style="western"><surname>Cai</surname><given-names>HX</given-names></name><name name-style="western"><surname>Xu</surname><given-names>YB</given-names></name><name name-style="western"><surname>Jiang</surname><given-names>K</given-names></name><name name-style="western"><surname>Chen</surname><given-names>HM</given-names></name><name name-style="western"><surname>Lemmon</surname><given-names>AR</given-names></name><name name-style="western"><surname>Lemmon</surname><given-names>EM</given-names></name><name name-style="western"><surname>Raxworthy</surname><given-names>CJ</given-names></name><name name-style="western"><surname>Orlov</surname><given-names>NL</given-names></name><name name-style="western"><surname>Murphy</surname><given-names>RW</given-names></name><name name-style="western"><surname>Che</surname><given-names>J</given-names></name></person-group> (<year>2020</year>) A combined approach of mitochondrial DNA and anchored nuclear phylogenomics sheds light on unrecognized diversity, phylogeny, and historical biogeography of the torrent frogs, genus <italic><tp:taxon-name><tp:taxon-name-part taxon-name-part-type="genus">Amolops</tp:taxon-name-part></tp:taxon-name></italic> (<tp:taxon-name><tp:taxon-name-part taxon-name-part-type="order">Anura</tp:taxon-name-part></tp:taxon-name>: <tp:taxon-name><tp:taxon-name-part taxon-name-part-type="family">Ranidae</tp:taxon-name-part></tp:taxon-name>). Molecular Phylogenetics and Evolution 148: 106789. <ext-link xlink:type="simple" ext-link-type="doi" xlink:href="10.1016/j.ympev.2020.106789">https://doi.org/10.1016/j.ympev.2020.106789</ext-link></mixed-citation></ref><ref id="B39"><mixed-citation xmlns:xlink="http://www.w3.org/1999/xlink" xlink:type="simple"><person-group><name name-style="western"><surname>Poyarkov</surname><given-names>NA</given-names></name><name name-style="western"><surname>Nguyen</surname><given-names>TV</given-names></name><name name-style="western"><surname>Popov</surname><given-names>ES</given-names></name><name name-style="western"><surname>Geissler</surname><given-names>P</given-names></name><name name-style="western"><surname>Pawangkhanant</surname><given-names>P</given-names></name><name name-style="western"><surname>Neang</surname><given-names>T</given-names></name><name name-style="western"><surname>Suwannapoom</surname><given-names>C</given-names></name><name name-style="western"><surname>Orlov</surname><given-names>NL</given-names></name></person-group> (<year>2021</year>) Recent progress in taxonomic studies, biogeographic analysis, and revised checklist of amphibians of Indochina. Russian Journal of Herpetology 28(3A): 1–110. <ext-link xlink:type="simple" ext-link-type="doi" xlink:href="10.30906/1026-2296-2021-28-3A-1-110">https://doi.org/10.30906/1026-2296-2021-28-3A-1-110</ext-link></mixed-citation></ref><ref id="B31"><mixed-citation xmlns:xlink="http://www.w3.org/1999/xlink" xlink:type="simple"><person-group><name name-style="western"><surname>Lyu</surname><given-names>ZT</given-names></name><name name-style="western"><surname>Huang</surname><given-names>LS</given-names></name><name name-style="western"><surname>Wang</surname><given-names>J</given-names></name><name name-style="western"><surname>Li</surname><given-names>YQ</given-names></name><name name-style="western"><surname>Chen</surname><given-names>HH</given-names></name><name name-style="western"><surname>Qi</surname><given-names>S</given-names></name><name name-style="western"><surname>Wang</surname><given-names>YY</given-names></name></person-group> (<year>2019</year>) <article-title>Description of two cryptic species of the <italic><tp:taxon-name><tp:taxon-name-part taxon-name-part-type="genus">Amolops</tp:taxon-name-part><tp:taxon-name-part taxon-name-part-type="species">ricketti</tp:taxon-name-part></tp:taxon-name></italic> group (<tp:taxon-name><tp:taxon-name-part taxon-name-part-type="order">Anura</tp:taxon-name-part></tp:taxon-name>, <tp:taxon-name><tp:taxon-name-part taxon-name-part-type="family">Ranidae</tp:taxon-name-part></tp:taxon-name>) from southeastern China.</article-title><source>ZooKeys</source><volume>812</volume>: <fpage>133</fpage>–<lpage>156</lpage>. <ext-link xlink:type="simple" ext-link-type="doi" xlink:href="10.3897/zookeys.812.29956">https://doi.org/10.3897/zookeys.812.29956</ext-link></mixed-citation></ref><ref id="B46"><mixed-citation xmlns:xlink="http://www.w3.org/1999/xlink" xlink:type="simple"><person-group><name name-style="western"><surname>Sung</surname><given-names>Y</given-names></name><name name-style="western"><surname>Hu</surname><given-names>P</given-names></name><name name-style="western"><surname>Wang</surname><given-names>J</given-names></name><name name-style="western"><surname>Liu</surname><given-names>H</given-names></name><name name-style="western"><surname>Wang</surname><given-names>YY</given-names></name></person-group> (<year>2016</year>) <article-title>A new species of <italic><tp:taxon-name><tp:taxon-name-part taxon-name-part-type="genus">Amolops</tp:taxon-name-part></tp:taxon-name></italic> (<tp:taxon-name><tp:taxon-name-part taxon-name-part-type="order">Anura</tp:taxon-name-part></tp:taxon-name>: <tp:taxon-name><tp:taxon-name-part taxon-name-part-type="family">Ranidae</tp:taxon-name-part></tp:taxon-name>) from southern China.</article-title><source>Zootaxa</source><volume>4170</volume>(<issue>3</issue>): <fpage>525</fpage>–<lpage>538</lpage>. <ext-link xlink:type="simple" ext-link-type="doi" xlink:href="10.11646/zootaxa.4170.3.6">https://doi.org/10.11646/zootaxa.4170.3.6</ext-link></mixed-citation></ref><ref id="B13"><mixed-citation xmlns:xlink="http://www.w3.org/1999/xlink" xlink:type="simple"><person-group><name name-style="western"><surname>Fei</surname><given-names>L</given-names></name><name name-style="western"><surname>Hu</surname><given-names>SQ</given-names></name><name name-style="western"><surname>Ye</surname><given-names>CY</given-names></name><name name-style="western"><surname>Huang</surname><given-names>YZ</given-names></name></person-group> (<year>2009</year>) Fauna Sinica. <tp:taxon-name><tp:taxon-name-part taxon-name-part-type="class">Amphibia</tp:taxon-name-part></tp:taxon-name>. Volume 3. <tp:taxon-name><tp:taxon-name-part taxon-name-part-type="order">Anura</tp:taxon-name-part></tp:taxon-name><tp:taxon-name><tp:taxon-name-part taxon-name-part-type="family">Ranidae</tp:taxon-name-part></tp:taxon-name>. Science Press, Beijing.</mixed-citation></ref><ref id="B30"><mixed-citation xmlns:xlink="http://www.w3.org/1999/xlink" xlink:type="simple"><person-group><name name-style="western"><surname>Lyu</surname><given-names>ZT</given-names></name><name name-style="western"><surname>Wu</surname><given-names>J</given-names></name><name name-style="western"><surname>Wang</surname><given-names>J</given-names></name><name name-style="western"><surname>Sung</surname><given-names>YH</given-names></name><name name-style="western"><surname>Liu</surname><given-names>ZY</given-names></name><name name-style="western"><surname>Zeng</surname><given-names>ZC</given-names></name><name name-style="western"><surname>Wang</surname><given-names>X</given-names></name><name name-style="western"><surname>Li</surname><given-names>YY</given-names></name><name name-style="western"><surname>Wang</surname><given-names>YY</given-names></name></person-group> (<year>2018</year>) <article-title>A new species of <italic><tp:taxon-name><tp:taxon-name-part taxon-name-part-type="genus">Amolops</tp:taxon-name-part></tp:taxon-name></italic> (<tp:taxon-name><tp:taxon-name-part taxon-name-part-type="order">Anura</tp:taxon-name-part></tp:taxon-name>: <tp:taxon-name><tp:taxon-name-part taxon-name-part-type="family">Ranidae</tp:taxon-name-part></tp:taxon-name>) from southwestern Guangdong, China.</article-title><source>Zootaxa</source><volume>4418</volume>(<issue>6</issue>): <fpage>562</fpage>–<lpage>576</lpage>. <ext-link xlink:type="simple" ext-link-type="doi" xlink:href="10.11646/zootaxa.4418.6.4">https://doi.org/10.11646/zootaxa.4418.6.4</ext-link></mixed-citation></ref></ref-list></tp:taxon-treatment>
